# Supplementary material for: 1,1′-[(1,3-Dihydroxypropane-2,2-diyl)dimethylene]dipyridinium bis­(hexa­fluoro­phosphate)
Source: Acta Crystallogr Sect E Struct Rep Online. 2011 Apr 13;67(Pt 5):o1104. doi: 10.1107/S1600536811013080 (PMC3089249; doi:10.1107/S1600536811013080)
Supplement: Supplementary file 1 [file e-67-o1104-sup1.cif]

##############################################################################
#                                                                            #
# This CIF contains the data in a paper accepted for publication in          #
# Acta Crystallographica Section E. It conforms to the requirements of       #
# Notes for Authors for Acta Crystallographica Section E, and has been       #
# peer reviewed under the auspices of the IUCr Commission on Journals.       #
#                                                                            #
# Full details of the Crystallographic Information File format               #
# are given in the paper "The Crystallographic Information File (CIF):       #
# a New Standard Archive File for Crystallography" by S. R. Hall, F. H.      #
# Allen and I. D. Brown [Acta Cryst. (1991), A47, 655-685].                  #
#                                                                            #
# The current version of the core CIF dictionary is obtainable from          #
# ftp://ftp.iucr.org/pub/cif_core.dic.                                       #
#                                                                            #
# Software is freely available for graphical display of the structure(s)     #
# in this CIF. For information consult the CIF software page                 #
# http://www.iucr.org/resources/cif/software.                                #
#                                                                            #
# This file may be used for bona fide research purposes within the           #
# scientific community so long as proper attribution is given to the journal # 
# article from which it was obtained.                                        #
#                                                                            #
##############################################################################
data_global
_audit_creation_method     'from SHELXL97 CIF and IUCr SHELXL97-template'
_journal_date_recd_electronic     2011-02-08
_journal_date_accepted     2011-04-07
_journal_name_full     'Acta Crystallographica, Section E'
_journal_year     2011
_journal_volume     67
_journal_issue      5
_journal_page_first     o1104
_journal_page_last     o1104
_journal_paper_category     QO
_journal_coeditor_code     IM2266
_publ_contact_author_name     'Wang, Guo-wei'
_publ_contact_author_address
;
Department of Light Chemical Engineering
College of Food Science and Light Industry
Nanjing University of Technology
Nanjing 210009
People's Republic of China
;
_publ_contact_author_email     kingwell2004@sina.com.cn
_publ_contact_author_fax     '86 25 83369345'
_publ_contact_author_phone     '86 25 58139426'
_publ_section_title
;
1,1'-[(1,3-Dihydroxypropane-2,2-diyl)dimethylene]dipyridinium
bis(hexafluorophosphate)
;
loop_
    _publ_author_name
    _publ_author_address
    'Yuan, Ai-lin'
;
Department of Light Chemical Engineering
College of Food Science and Light Industry
Nanjing University of Technology
Nanjing 210009
People's Republic of China
;
    'Zheng, Chun-ling'
;
Department of Light Chemical Engineering
College of Food Science and Light Industry
Nanjing University of Technology
Nanjing 210009
People's Republic of China
;
    'Zhuang, Ling-hua'
;
Department of Applied Chemistry
College of Science
Nanjing University of Technology
Nanjing 210009
People's Republic of China
;
    'Wang, Chang-sheng'
;
Department of Light Chemical Engineering
College of Food Science and Light Industry
Nanjing University of Technology
Nanjing 210009
People's Republic of China
;
    'Wang, Guo-wei'
;
Department of Light Chemical Engineering
College of Food Science and Light Industry
Nanjing University of Technology
Nanjing 210009
People's Republic of China
;
_publ_section_synopsis     .
data_I
_chemical_name_systematic
;
1,1'-[(1,3-Dihydroxypropane-2,2-diyl)dimethylene]dipyridinium
bis(hexafluorophosphate)
;
_chemical_name_common     ?
_chemical_formula_moiety     'C15 H20 N2 O2 2+ , 2(F6 P -)'
_chemical_formula_sum     'C15 H20 F12 N2 O2 P2'
_chemical_formula_iupac     'C15 H20 N2 O2 2+ , 2 P F6 -'
_chemical_formula_weight     550.27
_chemical_melting_point_gt     508
_chemical_melting_point_lt     510
_symmetry_cell_setting     monoclinic
_symmetry_space_group_name_H-M     'P 21/n'
_symmetry_space_group_name_Hall     '-P 2yn'
loop_
    _symmetry_equiv_pos_as_xyz
    'x, y, z'
    '-x+1/2, y+1/2, -z+1/2'
    '-x, -y, -z'
    'x-1/2, -y-1/2, z-1/2'
_cell_length_a     11.955(2)
_cell_length_b     13.796(3)
_cell_length_c     12.707(3)
_cell_angle_alpha     90.00
_cell_angle_beta     95.17(3)
_cell_angle_gamma     90.00
_cell_volume     2087.3(7)
_cell_formula_units_Z     4
_cell_measurement_reflns_used     25
_cell_measurement_theta_min     9
_cell_measurement_theta_max     13
_cell_measurement_temperature     293(2)
_exptl_crystal_description     block
_exptl_crystal_colour     colorless
_exptl_crystal_size_max     0.30
_exptl_crystal_size_mid     0.20
_exptl_crystal_size_min     0.10
_exptl_crystal_density_diffrn     1.751
_exptl_crystal_density_meas     ?
_exptl_crystal_density_method     'not measured'
_exptl_crystal_F_000     1112
_exptl_absorpt_coefficient_mu     0.331
_exptl_absorpt_correction_type     psi-scan
_exptl_absorpt_process_details     '(North <i>et al.</i>, 1968)'
_exptl_absorpt_correction_T_min     0.9072
_exptl_absorpt_correction_T_max     0.9677
_exptl_special_details
;
;
_diffrn_ambient_temperature     293(2)
_diffrn_radiation_type     MoK\a
_diffrn_radiation_wavelength     0.71073
_diffrn_radiation_source     'fine-focus sealed tube'
_diffrn_radiation_monochromator     graphite
_diffrn_measurement_device_type     'Enraf--Nonius CAD-4 diffractometer'
_diffrn_measurement_method     \w/2\q
_diffrn_detector_area_resol_mean     ?
_diffrn_reflns_number     4027
_diffrn_reflns_av_R_equivalents     0.0310
_diffrn_reflns_av_sigmaI/netI     0.0406
_diffrn_reflns_theta_min     2.18
_diffrn_reflns_theta_max     25.39
_diffrn_reflns_theta_full     25.39
_diffrn_measured_fraction_theta_max     0.998
_diffrn_measured_fraction_theta_full     0.998
_diffrn_reflns_limit_h_min     0
_diffrn_reflns_limit_h_max     14
_diffrn_reflns_limit_k_min     0
_diffrn_reflns_limit_k_max     16
_diffrn_reflns_limit_l_min     -15
_diffrn_reflns_limit_l_max     15
_diffrn_standards_number     3
_diffrn_standards_interval_count     200
_diffrn_standards_interval_time     120
_diffrn_standards_decay_%     1
_refine_special_details
;
Refinement of <i>F</i>^2^ against ALL reflections. The weighted <i>R</i>-factor
<i>wR</i> and goodness of fit <i>S</i> are based on <i>F</i>^2^, conventional
<i>R</i>-factors <i>R</i> are based on <i>F</i>, with <i>F</i> set to zero for
negative <i>F</i>^2^. The threshold expression of <i>F</i>^2^ >
\s(<i>F</i>^2^) is used only for calculating <i>R</i>-factors(gt) <i>etc</i>.
and is not relevant to the choice of reflections for refinement.
<i>R</i>-factors based on <i>F</i>^2^ are statistically about twice as large
as those based on <i>F</i>, and <i>R</i>- factors based on ALL data will be
even larger.
;
_reflns_number_total     3835
_reflns_number_gt     2564
_reflns_threshold_expression     I>2\s(I)
_refine_ls_structure_factor_coef     Fsqd
_refine_ls_matrix_type     full
_refine_ls_R_factor_all     0.0877
_refine_ls_R_factor_gt     0.0527
_refine_ls_wR_factor_gt     0.1220
_refine_ls_wR_factor_ref     0.1409
_refine_ls_goodness_of_fit_ref     1.037
_refine_ls_restrained_S_all     1.037
_refine_ls_number_reflns     3835
_refine_ls_number_parameters     372
_refine_ls_number_restraints     0
_refine_ls_hydrogen_treatment     constr
_refine_ls_weighting_scheme     calc
_refine_ls_weighting_details
         'calc w=1/[\s^2^(Fo^2^)+(0.0676P)^2^+0.8940P] where P=(Fo^2^+2Fc^2^)/3'
_atom_sites_solution_hydrogens     geom
_atom_sites_solution_primary     direct
_atom_sites_solution_secondary     difmap
_refine_ls_shift/su_max     0.000
_refine_ls_shift/su_mean     0.000
_refine_diff_density_max     0.361
_refine_diff_density_min     -0.263
_refine_ls_extinction_method     SHELXL
_refine_ls_extinction_coef     0.0115(12)
_refine_ls_extinction_expression
                                  'Fc^*^=kFc[1+0.001xFc^2^\l^3^/sin(2\q)]^-1/4^'
loop_
    _atom_type_symbol
    _atom_type_description
    _atom_type_scat_dispersion_real
    _atom_type_scat_dispersion_imag
    _atom_type_scat_source
    'C' 'C' 0.0033 0.0016
                         'International Tables Vol C Tables 4.2.6.8 and 6.1.1.4'
    'H' 'H' 0.0000 0.0000
                         'International Tables Vol C Tables 4.2.6.8 and 6.1.1.4'
    'N' 'N' 0.0061 0.0033
                         'International Tables Vol C Tables 4.2.6.8 and 6.1.1.4'
    'O' 'O' 0.0106 0.0060
                         'International Tables Vol C Tables 4.2.6.8 and 6.1.1.4'
    'F' 'F' 0.0171 0.0103
                         'International Tables Vol C Tables 4.2.6.8 and 6.1.1.4'
    'P' 'P' 0.1023 0.0942
                         'International Tables Vol C Tables 4.2.6.8 and 6.1.1.4'
_computing_data_collection     'CAD-4 EXPRESS (Enraf--Nonius, 1994)'
_computing_cell_refinement     'CAD-4 EXPRESS (Enraf--Nonius, 1994)'
_computing_data_reduction     'XCAD4 (Harms & Wocadlo,1995)'
_computing_structure_solution     'SHELXS97 (Sheldrick, 2008)'
_computing_structure_refinement     'SHELXL97 (Sheldrick, 2008)'
_computing_molecular_graphics     'SHELXTL (Sheldrick, 2008)'
_computing_publication_material     'SHELXTL (Sheldrick, 2008)'
loop_
    _atom_site_type_symbol
    _atom_site_label
    _atom_site_fract_x
    _atom_site_fract_y
    _atom_site_fract_z
    _atom_site_U_iso_or_equiv
    _atom_site_adp_type
    _atom_site_calc_flag
    _atom_site_refinement_flags
    _atom_site_occupancy
    _atom_site_symmetry_multiplicity
    _atom_site_disorder_assembly
    _atom_site_disorder_group
    C C1 0.7687(3) 0.3662(2) 0.7039(3) 0.0524(8) Uani d . 1 1 . .
    H H1B 0.8189 0.3301 0.6679 0.063 Uiso calc R 1 1 . .
    C C2 0.6564(3) 0.3615(3) 0.6737(3) 0.0634(10) Uani d . 1 1 . .
    H H2B 0.6302 0.3240 0.6158 0.076 Uiso calc R 1 1 . .
    C C3 0.5825(3) 0.4116(3) 0.7286(3) 0.0684(11) Uani d . 1 1 . .
    H H3A 0.5056 0.4069 0.7100 0.082 Uiso calc R 1 1 . .
    C C4 0.6229(3) 0.4692(3) 0.8114(3) 0.0659(10) Uani d . 1 1 . .
    H H4A 0.5738 0.5046 0.8492 0.079 Uiso calc R 1 1 . .
    C C5 0.7352(3) 0.4739(3) 0.8378(3) 0.0523(8) Uani d . 1 1 . .
    H H5A 0.7630 0.5135 0.8934 0.063 Uiso calc R 1 1 . .
    C C6 0.9277(3) 0.4206(2) 0.8207(2) 0.0443(7) Uani d . 1 1 . .
    H H6A 0.9569 0.3568 0.8060 0.053 Uiso calc R 1 1 . .
    H H6B 0.9362 0.4296 0.8967 0.053 Uiso calc R 1 1 . .
    C C7 0.9999(2) 0.4972(2) 0.7698(2) 0.0366(7) Uani d . 1 1 . .
    C C8 0.9657(3) 0.5992(2) 0.7975(3) 0.0491(8) Uani d . 1 1 . .
    H H8A 1.0165 0.6459 0.7703 0.059 Uiso calc R 1 1 . .
    H H8B 0.8903 0.6127 0.7662 0.059 Uiso calc R 1 1 . .
    C C9 0.9929(3) 0.4856(2) 0.6495(2) 0.0457(8) Uani d . 1 1 . .
    H H9A 0.9157 0.4930 0.6198 0.055 Uiso calc R 1 1 . .
    H H9B 1.0380 0.5349 0.6191 0.055 Uiso calc R 1 1 . .
    C C10 1.1185(2) 0.4719(2) 0.8195(2) 0.0416(7) Uani d . 1 1 . .
    H H10A 1.1182 0.4741 0.8958 0.050 Uiso calc R 1 1 . .
    H H10B 1.1355 0.4058 0.8004 0.050 Uiso calc R 1 1 . .
    C C11 1.2419(3) 0.6103(2) 0.8503(3) 0.0504(8) Uani d . 1 1 . .
    H H11A 1.2049 0.6237 0.9100 0.060 Uiso calc R 1 1 . .
    C C12 1.3296(3) 0.6672(3) 0.8268(3) 0.0621(10) Uani d . 1 1 . .
    H H12A 1.3531 0.7187 0.8706 0.074 Uiso calc R 1 1 . .
    C C13 1.3824(3) 0.6479(3) 0.7383(3) 0.0649(10) Uani d . 1 1 . .
    H H13A 1.4421 0.6862 0.7213 0.078 Uiso calc R 1 1 . .
    C C14 1.3471(3) 0.5719(3) 0.6748(3) 0.0609(10) Uani d . 1 1 . .
    H H14A 1.3821 0.5587 0.6140 0.073 Uiso calc R 1 1 . .
    C C15 1.2606(3) 0.5161(2) 0.7011(3) 0.0496(8) Uani d . 1 1 . .
    H H15A 1.2369 0.4639 0.6584 0.060 Uiso calc R 1 1 . .
    F F1 0.8561(10) 0.3151(7) 0.4690(8) 0.077(2) Uani d P 0.700(19) 1 A 1
    F F2 0.8566(7) 0.0817(6) 0.4416(8) 0.095(2) Uani d P 0.700(19) 1 A 1
    F F3 0.7337(10) 0.1917(9) 0.4717(10) 0.111(4) Uani d P 0.700(19) 1 A 1
    F F4 0.9805(9) 0.2016(13) 0.4446(10) 0.156(5) Uani d P 0.700(19) 1 A 1
    F F1' 0.886(3) 0.3061(18) 0.448(2) 0.107(10) Uani d P 0.300(19) 1 A 2
    F F2' 0.867(3) 0.0966(17) 0.4638(19) 0.174(13) Uani d P 0.300(19) 1 A 2
    F F3' 0.742(2) 0.2191(19) 0.455(3) 0.111(8) Uani d P 0.300(19) 1 A 2
    F F4' 1.0133(16) 0.1966(19) 0.4436(13) 0.083(4) Uani d P 0.300(19) 1 A 2
    F F5 0.8379(3) 0.2040(2) 0.33183(18) 0.1135(10) Uani d . 1 1 A .
    F F6 0.8902(3) 0.19322(18) 0.57857(18) 0.1019(9) Uani d . 1 1 A .
    F F7 0.7615(12) 0.6122(8) 0.5469(9) 0.134(4) Uani d P 0.700(19) 1 A 1
    F F8 0.5398(6) 0.7270(5) 0.5386(7) 0.087(2) Uani d P 0.700(19) 1 A 1
    F F9 0.5816(5) 0.5722(6) 0.5350(8) 0.079(2) Uani d P 0.700(19) 1 A 1
    F F10 0.7152(4) 0.7742(5) 0.5546(4) 0.0600(16) Uani d P 0.700(19) 1 A 1
    F F7' 0.783(3) 0.620(3) 0.5484(16) 0.144(13) Uani d P 0.300(19) 1 A 2
    F F8' 0.5348(13) 0.701(2) 0.5434(19) 0.152(11) Uani d P 0.300(19) 1 A 2
    F F9' 0.631(4) 0.558(2) 0.535(2) 0.211(15) Uani d P 0.300(19) 1 A 2
    F F10' 0.710(2) 0.7468(16) 0.5498(16) 0.178(15) Uani d P 0.300(19) 1 A 2
    F F11 0.6508(2) 0.67341(18) 0.41995(16) 0.0884(8) Uani d . 1 1 A .
    F F12 0.6571(2) 0.6637(2) 0.66872(17) 0.0994(9) Uani d . 1 1 A .
    N N1 0.8068(2) 0.42241(18) 0.78490(19) 0.0401(6) Uani d . 1 1 . .
    N N2 1.2088(2) 0.53542(17) 0.78851(19) 0.0391(6) Uani d . 1 1 . .
    O O1 0.9697(2) 0.60654(18) 0.91006(18) 0.0683(7) Uani d . 1 1 . .
    H H1A 0.9511 0.6613 0.9264 0.102 Uiso calc R 1 1 . .
    O O2 1.0330(2) 0.39234(18) 0.62617(18) 0.0614(7) Uani d . 1 1 . .
    H H2A 1.0300 0.3852 0.5619 0.092 Uiso calc R 1 1 . .
    P P1 0.86380(8) 0.19842(7) 0.45439(7) 0.0540(3) Uani d . 1 1 . .
    P P2 0.65577(8) 0.66706(6) 0.54479(6) 0.0474(3) Uani d . 1 1 . .
loop_
    _atom_site_aniso_label
    _atom_site_aniso_U_11
    _atom_site_aniso_U_22
    _atom_site_aniso_U_33
    _atom_site_aniso_U_12
    _atom_site_aniso_U_13
    _atom_site_aniso_U_23
    C1 0.061(2) 0.0469(19) 0.050(2) -0.0083(17) 0.0084(16) -0.0058(16)
    C2 0.065(3) 0.060(2) 0.063(2) -0.017(2) -0.0047(19) -0.0065(19)
    C3 0.049(2) 0.069(3) 0.085(3) -0.007(2) -0.005(2) 0.012(2)
    C4 0.055(2) 0.071(3) 0.073(3) 0.006(2) 0.0133(19) 0.003(2)
    C5 0.056(2) 0.055(2) 0.0466(19) 0.0023(17) 0.0099(16) 0.0003(16)
    C6 0.0475(19) 0.0442(18) 0.0407(17) 0.0027(15) 0.0015(14) 0.0090(14)
    C7 0.0403(17) 0.0352(16) 0.0338(15) -0.0004(13) 0.0009(12) 0.0023(12)
    C8 0.053(2) 0.0432(19) 0.050(2) 0.0045(15) 0.0001(15) 0.0020(15)
    C9 0.0509(19) 0.051(2) 0.0345(16) -0.0036(15) -0.0014(14) 0.0063(14)
    C10 0.0473(18) 0.0388(17) 0.0377(16) -0.0003(14) -0.0014(13) 0.0045(13)
    C11 0.054(2) 0.052(2) 0.0449(19) -0.0033(16) 0.0038(15) -0.0099(15)
    C12 0.055(2) 0.060(2) 0.071(3) -0.0092(18) 0.0026(19) -0.0154(19)
    C13 0.049(2) 0.058(2) 0.089(3) -0.0039(18) 0.015(2) 0.006(2)
    C14 0.051(2) 0.071(3) 0.063(2) 0.0043(19) 0.0186(18) -0.001(2)
    C15 0.048(2) 0.054(2) 0.0475(19) 0.0074(16) 0.0065(15) -0.0106(16)
    F1 0.109(5) 0.053(3) 0.066(4) 0.004(3) -0.012(4) 0.003(2)
    F2 0.141(5) 0.050(3) 0.088(5) 0.010(3) -0.032(3) -0.037(3)
    F3 0.079(4) 0.123(8) 0.137(6) -0.047(5) 0.039(4) -0.036(6)
    F4 0.027(5) 0.255(9) 0.188(7) 0.012(5) 0.012(4) -0.044(6)
    F1' 0.15(2) 0.068(11) 0.107(14) -0.060(13) 0.004(11) -0.009(8)
    F2' 0.40(3) 0.052(9) 0.055(8) -0.032(11) -0.054(11) -0.024(7)
    F3' 0.058(11) 0.084(11) 0.194(18) 0.014(10) 0.019(10) 0.027(10)
    F4' 0.014(8) 0.159(11) 0.076(7) 0.005(7) 0.009(5) -0.018(6)
    F5 0.157(3) 0.137(3) 0.0422(14) 0.001(2) -0.0148(15) -0.0030(14)
    F6 0.180(3) 0.0738(16) 0.0473(14) 0.0147(17) -0.0141(15) -0.0025(11)
    F7 0.088(6) 0.116(6) 0.196(9) 0.047(4) -0.005(5) -0.029(5)
    F8 0.100(6) 0.066(3) 0.094(4) 0.035(3) 0.009(3) -0.011(2)
    F9 0.095(4) 0.056(4) 0.087(4) -0.028(2) 0.010(2) -0.005(3)
    F10 0.088(3) 0.043(3) 0.050(2) -0.032(2) 0.0108(17) -0.0115(18)
    F7' 0.085(12) 0.27(3) 0.083(11) 0.101(15) 0.022(8) 0.049(13)
    F8' 0.034(8) 0.29(3) 0.130(14) -0.055(12) 0.014(7) 0.024(15)
    F9' 0.47(5) 0.050(9) 0.121(15) -0.05(2) 0.08(3) -0.008(8)
    F10' 0.35(4) 0.089(12) 0.075(8) -0.151(17) 0.050(11) -0.032(7)
    F11 0.131(2) 0.0975(18) 0.0378(12) -0.0269(16) 0.0152(12) -0.0127(11)
    F12 0.151(2) 0.109(2) 0.0386(13) -0.0268(18) 0.0083(13) 0.0125(12)
    N1 0.0438(15) 0.0395(14) 0.0369(13) -0.0014(12) 0.0040(11) 0.0062(11)
    N2 0.0394(14) 0.0395(14) 0.0378(14) 0.0011(11) -0.0003(11) -0.0022(11)
    O1 0.094(2) 0.0608(16) 0.0497(15) 0.0114(14) 0.0054(13) -0.0156(12)
    O2 0.0687(16) 0.0663(17) 0.0485(14) 0.0037(13) 0.0019(12) -0.0185(12)
    P1 0.0626(7) 0.0553(6) 0.0426(5) -0.0065(5) -0.0043(4) -0.0053(4)
    P2 0.0626(6) 0.0428(5) 0.0374(5) -0.0009(4) 0.0071(4) -0.0009(4)
_geom_special_details
;
All e.s.d.'s (except the e.s.d. in the dihedral angle between two l.s. planes)
are estimated using the full covariance matrix. The cell e.s.d.'s are taken
into account individually in the estimation of e.s.d.'s in distances, angles
and torsion angles; correlations between e.s.d.'s in cell parameters are only
used when they are defined by crystal symmetry. An approximate (isotropic)
treatment of cell e.s.d.'s is used for estimating e.s.d.'s involving l.s.
planes.
;
loop_
    _geom_bond_atom_site_label_1
    _geom_bond_atom_site_label_2
    _geom_bond_site_symmetry_2
    _geom_bond_distance
    _geom_bond_publ_flag
    C1 N1 . 1.336(4) ?
    C1 C2 . 1.364(5) ?
    C1 H1B . 0.9300 ?
    C2 C3 . 1.362(6) ?
    C2 H2B . 0.9300 ?
    C3 C4 . 1.372(6) ?
    C3 H3A . 0.9300 ?
    C4 C5 . 1.356(5) ?
    C4 H4A . 0.9300 ?
    C5 N1 . 1.339(4) ?
    C5 H5A . 0.9300 ?
    C6 N1 . 1.476(4) ?
    C6 C7 . 1.542(4) ?
    C6 H6A . 0.9700 ?
    C6 H6B . 0.9700 ?
    C7 C8 . 1.516(4) ?
    C7 C9 . 1.532(4) ?
    C7 C10 . 1.539(4) ?
    C8 O1 . 1.430(4) ?
    C8 H8A . 0.9700 ?
    C8 H8B . 0.9700 ?
    C9 O2 . 1.414(4) ?
    C9 H9A . 0.9700 ?
    C9 H9B . 0.9700 ?
    C10 N2 . 1.472(4) ?
    C10 H10A . 0.9700 ?
    C10 H10B . 0.9700 ?
    C11 N2 . 1.336(4) ?
    C11 C12 . 1.364(5) ?
    C11 H11A . 0.9300 ?
    C12 C13 . 1.365(5) ?
    C12 H12A . 0.9300 ?
    C13 C14 . 1.365(5) ?
    C13 H13A . 0.9300 ?
    C14 C15 . 1.355(5) ?
    C14 H14A . 0.9300 ?
    C15 N2 . 1.346(4) ?
    C15 H15A . 0.9300 ?
    F1 P1 . 1.624(10) ?
    F2 P1 . 1.620(9) ?
    F3 P1 . 1.593(12) ?
    F4 P1 . 1.412(10) ?
    F1' P1 . 1.51(2) ?
    F2' P1 . 1.41(2) ?
    F3' P1 . 1.49(2) ?
    F4' P1 . 1.805(18) ?
    F5 P1 . 1.562(2) ?
    F6 P1 . 1.583(2) ?
    F7 P2 . 1.471(12) ?
    F8 P2 . 1.610(6) ?
    F9 P2 . 1.580(8) ?
    F10 P2 . 1.639(7) ?
    F7' P2 . 1.65(3) ?
    F8' P2 . 1.517(19) ?
    F9' P2 . 1.54(3) ?
    F10' P2 . 1.276(19) ?
    F11 P2 . 1.585(2) ?
    F12 P2 . 1.574(2) ?
    O1 H1A . 0.8200 ?
    O2 H2A . 0.8200 ?
loop_
    _geom_angle_atom_site_label_1
    _geom_angle_atom_site_label_2
    _geom_angle_atom_site_label_3
    _geom_angle_site_symmetry_1
    _geom_angle_site_symmetry_3
    _geom_angle
    _geom_angle_publ_flag
    N1 C1 C2 . . 120.2(3) ?
    N1 C1 H1B . . 119.9 ?
    C2 C1 H1B . . 119.9 ?
    C3 C2 C1 . . 119.9(4) ?
    C3 C2 H2B . . 120.0 ?
    C1 C2 H2B . . 120.0 ?
    C2 C3 C4 . . 119.2(4) ?
    C2 C3 H3A . . 120.4 ?
    C4 C3 H3A . . 120.4 ?
    C5 C4 C3 . . 119.4(4) ?
    C5 C4 H4A . . 120.3 ?
    C3 C4 H4A . . 120.3 ?
    N1 C5 C4 . . 120.9(3) ?
    N1 C5 H5A . . 119.5 ?
    C4 C5 H5A . . 119.5 ?
    N1 C6 C7 . . 115.4(2) ?
    N1 C6 H6A . . 108.4 ?
    C7 C6 H6A . . 108.4 ?
    N1 C6 H6B . . 108.4 ?
    C7 C6 H6B . . 108.4 ?
    H6A C6 H6B . . 107.5 ?
    C8 C7 C9 . . 109.6(2) ?
    C8 C7 C10 . . 111.9(2) ?
    C9 C7 C10 . . 110.6(2) ?
    C8 C7 C6 . . 111.5(3) ?
    C9 C7 C6 . . 111.3(2) ?
    C10 C7 C6 . . 101.7(2) ?
    O1 C8 C7 . . 108.2(2) ?
    O1 C8 H8A . . 110.1 ?
    C7 C8 H8A . . 110.1 ?
    O1 C8 H8B . . 110.1 ?
    C7 C8 H8B . . 110.1 ?
    H8A C8 H8B . . 108.4 ?
    O2 C9 C7 . . 108.4(2) ?
    O2 C9 H9A . . 110.0 ?
    C7 C9 H9A . . 110.0 ?
    O2 C9 H9B . . 110.0 ?
    C7 C9 H9B . . 110.0 ?
    H9A C9 H9B . . 108.4 ?
    N2 C10 C7 . . 115.2(2) ?
    N2 C10 H10A . . 108.5 ?
    C7 C10 H10A . . 108.5 ?
    N2 C10 H10B . . 108.5 ?
    C7 C10 H10B . . 108.5 ?
    H10A C10 H10B . . 107.5 ?
    N2 C11 C12 . . 120.6(3) ?
    N2 C11 H11A . . 119.7 ?
    C12 C11 H11A . . 119.7 ?
    C11 C12 C13 . . 119.3(3) ?
    C11 C12 H12A . . 120.4 ?
    C13 C12 H12A . . 120.4 ?
    C14 C13 C12 . . 119.7(3) ?
    C14 C13 H13A . . 120.1 ?
    C12 C13 H13A . . 120.1 ?
    C15 C14 C13 . . 119.5(3) ?
    C15 C14 H14A . . 120.2 ?
    C13 C14 H14A . . 120.2 ?
    N2 C15 C14 . . 120.6(3) ?
    N2 C15 H15A . . 119.7 ?
    C14 C15 H15A . . 119.7 ?
    C1 N1 C5 . . 120.4(3) ?
    C1 N1 C6 . . 118.9(3) ?
    C5 N1 C6 . . 120.5(3) ?
    C11 N2 C15 . . 120.3(3) ?
    C11 N2 C10 . . 119.3(3) ?
    C15 N2 C10 . . 120.4(3) ?
    C8 O1 H1A . . 109.5 ?
    C9 O2 H2A . . 109.5 ?
    F2' P1 F3' . . 102.4(17) ?
    F2' P1 F1' . . 168.1(19) ?
    F3' P1 F1' . . 89.3(15) ?
    F2' P1 F5 . . 97.8(10) ?
    F4 P1 F5 . . 91.1(5) ?
    F4 P1 F6 . . 88.8(5) ?
    F5 P1 F6 . . 179.74(18) ?
    F4 P1 F3 . . 176.7(8) ?
    F5 P1 F3 . . 91.9(5) ?
    F6 P1 F3 . . 88.2(5) ?
    F4 P1 F2 . . 93.8(8) ?
    F5 P1 F2 . . 86.9(4) ?
    F6 P1 F2 . . 93.4(4) ?
    F3 P1 F2 . . 85.0(5) ?
    F4 P1 F1 . . 92.6(8) ?
    F5 P1 F1 . . 93.2(4) ?
    F6 P1 F1 . . 86.5(4) ?
    F3 P1 F1 . . 88.6(6) ?
    F2 P1 F1 . . 173.6(5) ?
    F2' P1 F4' . . 88.2(16) ?
    F3' P1 F4' . . 168.9(13) ?
    F1' P1 F4' . . 80.2(15) ?
    F10' P2 F8' . . 102.6(19) ?
    F10' P2 F9' . . 160(3) ?
    F8' P2 F9' . . 96.8(16) ?
    F7 P2 F12 . . 92.0(5) ?
    F7 P2 F9 . . 92.9(7) ?
    F12 P2 F9 . . 90.6(4) ?
    F7 P2 F11 . . 90.1(5) ?
    F12 P2 F11 . . 177.84(16) ?
    F9 P2 F11 . . 89.8(4) ?
    F7 P2 F8 . . 178.3(6) ?
    F12 P2 F8 . . 89.7(3) ?
    F9 P2 F8 . . 86.9(4) ?
    F11 P2 F8 . . 88.2(3) ?
    F7 P2 F10 . . 95.5(6) ?
    F12 P2 F10 . . 89.1(2) ?
    F9 P2 F10 . . 171.5(3) ?
    F11 P2 F10 . . 90.2(2) ?
    F8 P2 F10 . . 84.6(3) ?
    F10' P2 F7' . . 82.6(18) ?
    F8' P2 F7' . . 174.6(16) ?
    F9' P2 F7' . . 78(2) ?
loop_
    _geom_torsion_atom_site_label_1
    _geom_torsion_atom_site_label_2
    _geom_torsion_atom_site_label_3
    _geom_torsion_atom_site_label_4
    _geom_torsion_site_symmetry_1
    _geom_torsion_site_symmetry_2
    _geom_torsion_site_symmetry_3
    _geom_torsion_site_symmetry_4
    _geom_torsion
    _geom_torsion_publ_flag
    N1 C1 C2 C3 . . . . -2.2(6) ?
    C1 C2 C3 C4 . . . . 2.3(6) ?
    C2 C3 C4 C5 . . . . -0.8(6) ?
    C3 C4 C5 N1 . . . . -0.8(6) ?
    N1 C6 C7 C8 . . . . 63.2(3) ?
    N1 C6 C7 C9 . . . . -59.6(3) ?
    N1 C6 C7 C10 . . . . -177.4(2) ?
    C9 C7 C8 O1 . . . . 178.2(2) ?
    C10 C7 C8 O1 . . . . -58.7(3) ?
    C6 C7 C8 O1 . . . . 54.4(3) ?
    C8 C7 C9 O2 . . . . 175.8(2) ?
    C10 C7 C9 O2 . . . . 51.9(3) ?
    C6 C7 C9 O2 . . . . -60.4(3) ?
    C8 C7 C10 N2 . . . . -59.2(3) ?
    C9 C7 C10 N2 . . . . 63.4(3) ?
    C6 C7 C10 N2 . . . . -178.3(2) ?
    N2 C11 C12 C13 . . . . 1.0(5) ?
    C11 C12 C13 C14 . . . . -0.1(6) ?
    C12 C13 C14 C15 . . . . -0.6(6) ?
    C13 C14 C15 N2 . . . . 0.6(5) ?
    C2 C1 N1 C5 . . . . 0.6(5) ?
    C2 C1 N1 C6 . . . . 175.6(3) ?
    C4 C5 N1 C1 . . . . 0.9(5) ?
    C4 C5 N1 C6 . . . . -174.0(3) ?
    C7 C6 N1 C1 . . . . 92.4(3) ?
    C7 C6 N1 C5 . . . . -92.7(3) ?
    C12 C11 N2 C15 . . . . -1.0(5) ?
    C12 C11 N2 C10 . . . . 176.3(3) ?
    C14 C15 N2 C11 . . . . 0.2(5) ?
    C14 C15 N2 C10 . . . . -177.1(3) ?
    C7 C10 N2 C11 . . . . 95.2(3) ?
    C7 C10 N2 C15 . . . . -87.5(3) ?
loop_
    _geom_hbond_atom_site_label_D
    _geom_hbond_atom_site_label_H
    _geom_hbond_atom_site_label_A
    _geom_hbond_site_symmetry_A
    _geom_hbond_distance_DH
    _geom_hbond_distance_HA
    _geom_hbond_distance_DA
    _geom_hbond_angle_DHA
    C6 H6B O1 . 0.97 2.47 2.831(5) 102
    C10 H10B O2 . 0.97 2.44 2.796(5) 102
    O1 H1A F8 4_676 0.82 2.29 2.898(8) 131
    O2 H2A F1 . 0.82 2.49 2.973(11) 119
    C1 H1B F6 . 0.93 2.40 3.280(4) 158
    C11 H11A F10 4_676 0.93 2.31 3.087(7) 141
