# Supplementary material for: 1,1′-[(1,3-Dihydroxypropane-2,2-diyl)dimethylene]dipyridinium bis­(hexa­fluoro­phosphate)
Source: Acta Crystallogr Sect E Struct Rep Online. 2011 Apr 13;67(Pt 5):o1104. doi: 10.1107/S1600536811013080 (PMC3089249; doi:10.1107/S1600536811013080)
Supplement: Supplementary file 2 [file e-67-o1104-Isup2.hkl]

# 
# h,k,l, Fc-squared, Fo-squared, sigma(Fo-squared) and status flag 
# 
data_I
_shelx_title '    X in P2(1)/n' 
_shelx_refln_list_code          4 
_shelx_F_calc_maximum      269.38 
_exptl_crystal_F_000      1112.00 
_reflns_d_resolution_high  0.8288 
 
loop_ 
 _symmetry_equiv_pos_as_xyz 
 'x, y, z' 
 '-x+1/2, y+1/2, -z+1/2' 
 '-x, -y, -z' 
 'x-1/2, -y-1/2, z-1/2' 
 
_cell_length_a    11.9550 
_cell_length_b    13.7960 
_cell_length_c    12.7070 
_cell_angle_alpha  90.000 
_cell_angle_beta   95.170 
_cell_angle_gamma  90.000 
 
_shelx_F_squared_multiplier     1.000 
 
loop_ 
 _refln_index_h 
 _refln_index_k 
 _refln_index_l 
 _refln_F_squared_calc 
 _refln_F_squared_meas 
 _refln_F_squared_sigma 
 _refln_observed_status 
   2   0   0     6248.64     5523.09    100.42 o 
   4   0   0      748.64      694.15     12.11 o 
   6   0   0     3317.37     2750.76     29.65 o 
   8   0   0     3941.43     3968.83     43.60 o 
  10   0   0      844.97      944.09     24.84 o 
  12   0   0       17.84       25.24     10.46 o 
  14   0   0       26.75       57.56     15.26 o 
   1   1   0        2.31        1.34      1.42 o 
   2   1   0    37347.75    33791.21    300.03 o 
   3   1   0    22938.00    20689.51    257.50 o 
   4   1   0     4516.06     3768.76     27.99 o 
   5   1   0     7030.24     6582.90    175.16 o 
   6   1   0     1131.95      962.40     18.84 o 
   7   1   0     1911.46     1835.52     27.62 o 
   8   1   0      979.32      929.49     22.19 o 
   9   1   0      582.77      547.04     19.07 o 
  10   1   0       15.39       15.65      9.44 o 
  11   1   0       27.11       25.64     10.38 o 
  12   1   0       98.83      140.95     14.24 o 
  13   1   0       64.36       77.94     13.53 o 
  14   1   0        0.00       -2.52     12.90 o 
   0   2   0     1679.80     1867.28     12.59 o 
   1   2   0     2717.32     2618.42     67.53 o 
   2   2   0     1415.70     1554.16     14.25 o 
   3   2   0     5588.21     5092.10    125.38 o 
   4   2   0     4640.91     4200.55     30.48 o 
   5   2   0      126.77      115.21      7.40 o 
   6   2   0     2908.70     2768.44     30.45 o 
   7   2   0      845.41      736.11     18.71 o 
   8   2   0       20.28        9.28      9.04 o 
   9   2   0     1797.58     1737.36     32.07 o 
  10   2   0      470.38      458.32     18.98 o 
  11   2   0        2.77       13.60      9.12 o 
  12   2   0       13.52       23.51     10.38 o 
  13   2   0        0.10      -11.72     11.72 o 
  14   2   0        0.26       11.09     12.58 o 
   1   3   0    25256.37    23932.96    265.31 o 
   2   3   0     8088.23     7321.05    148.61 o 
   3   3   0     8997.71     7661.68    166.78 o 
   4   3   0     1049.26     1088.03     16.64 o 
   5   3   0        1.02        2.20      4.72 o 
   6   3   0      111.97      133.83      9.28 o 
   7   3   0     7285.10     6835.61     53.50 o 
   8   3   0     1428.84     1344.10     27.29 o 
   9   3   0      247.12      237.85     14.40 o 
  10   3   0      663.52      655.42     22.54 o 
  11   3   0       71.62       42.16     12.35 o 
  12   3   0        0.28        3.54     10.14 o 
  13   3   0        8.95       -1.57     13.05 o 
  14   3   0        9.87      -14.70     14.70 o 
   0   4   0     4158.82     4182.81     27.18 o 
   1   4   0    16816.32    15394.55    231.45 o 
   2   4   0        3.69        9.20      3.30 o 
   3   4   0       19.07       47.34      5.03 o 
   4   4   0      898.36      851.33     15.82 o 
   5   4   0     1306.11     1062.69     19.17 o 
   6   4   0      133.61      168.07     10.86 o 
   7   4   0       29.56       27.05      8.26 o 
   8   4   0      413.08      337.50     15.60 o 
   9   4   0      303.74      287.64     15.43 o 
  10   4   0      390.67      402.27     18.19 o 
  11   4   0      112.72       94.31     13.84 o 
  12   4   0       11.02       20.84     11.80 o 
  13   4   0       30.22       34.36     12.98 o 
   1   5   0     8225.25     7174.78    170.89 o 
   2   5   0      244.39      189.53      7.96 o 
   3   5   0      268.45      237.10      9.22 o 
   4   5   0      769.33      738.57     15.88 o 
   5   5   0      287.42      308.00     11.89 o 
   6   5   0     2031.05     1956.95     29.06 o 
   7   5   0      548.85      478.66     17.34 o 
   8   5   0      347.33      381.41     17.09 o 
   9   5   0      193.91      205.92     13.93 o 
  10   5   0       11.63        9.59      9.51 o 
  11   5   0      386.84      334.27     19.92 o 
  12   5   0      107.78      130.49     14.71 o 
  13   5   0       13.71       17.22     11.64 o 
   0   6   0     2693.60     2493.35     26.34 o 
   1   6   0      698.40      591.04     13.35 o 
   2   6   0     1931.84     1776.15     23.32 o 
   3   6   0     1037.73      940.36     17.80 o 
   4   6   0     2505.12     2115.07     27.89 o 
   5   6   0     1251.98     1095.96     21.91 o 
   6   6   0     2881.85     3067.54     37.11 o 
   7   6   0      581.52      558.27     18.68 o 
   8   6   0     1215.68     1186.06     27.33 o 
   9   6   0      244.22      204.69     15.50 o 
  10   6   0       38.18       58.27     11.25 o 
  11   6   0       40.96       35.39     11.48 o 
  12   6   0       28.54       58.27     13.13 o 
  13   6   0        0.05       -2.52     12.19 o 
   1   7   0     2406.13     2493.07     29.01 o 
   2   7   0     5204.26     4980.31     41.40 o 
   3   7   0     1254.79     1353.62     23.27 o 
   4   7   0       30.14       37.67      7.63 o 
   5   7   0      129.09      121.40     10.54 o 
   6   7   0      132.35      116.12     11.57 o 
   7   7   0      511.91      440.03     17.81 o 
   8   7   0     1283.52     1252.70     30.25 o 
   9   7   0      182.39      145.40     14.71 o 
  10   7   0       13.56       10.54     11.48 o 
  11   7   0        0.10        0.00     11.09 o 
  12   7   0        1.76       25.56     11.95 o 
  13   7   0       15.59       42.93     12.74 o 
   0   8   0     3205.66     3093.78     35.16 o 
   1   8   0      396.89      410.49     14.73 o 
   2   8   0      250.85      279.96     13.23 o 
   3   8   0       59.32       66.46      8.89 o 
   4   8   0     8207.48     8247.48     61.34 o 
   5   8   0     1020.59     1064.94     24.32 o 
   6   8   0      441.06      406.20     17.88 o 
   7   8   0        0.19        4.72      8.89 o 
   8   8   0       51.94       31.69     12.11 o 
   9   8   0      393.90      384.21     19.53 o 
  10   8   0       49.67       49.23     12.66 o 
  11   8   0       95.22      114.83     15.34 o 
  12   8   0        6.86       21.62     12.27 o 
   1   9   0     2552.15     2522.97     33.64 o 
   2   9   0     4983.60     4892.96     47.89 o 
   3   9   0      426.20      488.95     17.25 o 
   4   9   0       67.97       75.11     10.93 o 
   5   9   0      450.13      476.47     18.59 o 
   6   9   0     1728.88     1669.25     32.60 o 
   7   9   0      264.15      249.25     16.37 o 
   8   9   0       21.24       25.95     11.32 o 
   9   9   0        1.65       15.49     10.77 o 
  10   9   0       29.13       32.32     12.35 o 
  11   9   0        0.00        4.01     11.72 o 
  12   9   0        3.22       15.73     12.97 o 
   0  10   0     2232.88     2383.51     35.79 o 
   1  10   0     1288.34     1300.24     26.96 o 
   2  10   0      817.73      718.14     21.46 o 
   3  10   0      166.79      177.82     12.83 o 
   4  10   0      139.44      158.60     12.59 o 
   5  10   0      120.91      147.89     13.77 o 
   6  10   0        0.61       -4.01      9.91 o 
   7  10   0      111.76       97.85     12.90 o 
   8  10   0      265.55      227.28     17.47 o 
   9  10   0      104.51       99.18     15.34 o 
  10  10   0        4.71       -0.79     11.87 o 
  11  10   0       29.44       24.46     14.47 o 
   1  11   0        4.28       -8.10      9.12 o 
   2  11   0      196.19      163.59     13.93 o 
   3  11   0     1125.50     1206.39     28.90 o 
   4  11   0        6.07       12.27      9.36 o 
   5  11   0       12.78        4.09     10.22 o 
   6  11   0      181.45      164.20     14.00 o 
   7  11   0       19.26       27.99     10.46 o 
   8  11   0        0.35      -11.24     11.24 o 
   9  11   0        2.64       11.56     11.79 o 
  10  11   0        0.01        2.52     11.72 o 
   0  12   0      364.47      323.27     17.56 o 
   1  12   0      147.39      156.01     13.53 o 
   2  12   0       47.59       35.08     10.15 o 
   3  12   0      207.45      197.11     15.34 o 
   4  12   0       84.94      111.84     13.29 o 
   5  12   0       77.22       75.98     12.43 o 
   6  12   0      179.53      195.74     16.13 o 
   7  12   0       16.72      -12.74     12.74 o 
   8  12   0       91.35       99.89     14.55 o 
   9  12   0       42.17       48.52     12.98 o 
   1  13   0       42.48       33.19     10.14 o 
   2  13   0       11.72       11.48      9.99 o 
   3  13   0       20.01       20.21      9.83 o 
   4  13   0      162.73      203.21     16.76 o 
   5  13   0        0.48       -2.12     10.85 o 
   6  13   0       55.03       66.45     13.92 o 
   7  13   0        0.37       15.57     11.32 o 
   8  13   0       38.12       38.06     14.16 o 
   0  14   0       35.89       45.38     12.11 o 
   1  14   0       10.34       28.31     11.24 o 
   2  14   0       25.17       24.53     10.93 o 
   3  14   0        4.89       -0.71     10.54 o 
   4  14   0        0.82       25.87     11.01 o 
   5  14   0       10.18       37.59     11.64 o 
   6  14   0        0.32       20.84     11.32 o 
   7  14   0       49.08       68.26     15.10 o 
   1  15   0        5.51       28.15     10.22 o 
   2  15   0       12.59       25.40     12.27 o 
   3  15   0        4.66        4.72     12.50 o 
   4  15   0        6.74        4.01     12.50 o 
   5  15   0       42.21       56.78     13.76 o 
   6  15   0       87.32       95.64     17.07 o 
   0  16   0       49.60       38.14     13.29 o 
   1  16   0       35.40       44.98     14.94 o 
   2  16   0       10.97        8.41     13.45 o 
   3  16   0        2.30       14.55     12.42 o 
 -13   0   1       38.85       43.88     11.80 o 
 -11   0   1       27.85       39.24     10.22 o 
  -9   0   1     1819.76     1815.45     32.31 o 
  -7   0   1      647.31      581.80     17.20 o 
  -5   0   1     4594.14     4334.51     33.26 o 
  -3   0   1      153.81      143.91      5.12 o 
  -1   0   1       13.85       21.95      1.73 o 
   1   0   1      203.08      156.37      3.56 o 
   3   0   1     2115.68     1783.48     17.05 o 
   5   0   1      624.89      716.43     14.45 o 
   7   0   1     2629.04     2337.65     31.46 o 
   9   0   1       60.81       33.11     10.38 o 
  11   0   1       30.07       18.48      9.75 o 
  13   0   1        1.84       -4.64     10.85 o 
 -14   1   1        0.22       -0.86     12.19 o 
 -13   1   1       22.44       15.96     11.95 o 
 -12   1   1       38.99       52.37     10.77 o 
 -11   1   1       80.25       85.49     12.19 o 
 -10   1   1        5.98        3.22      9.67 o 
  -9   1   1      124.76      111.87     11.41 o 
  -8   1   1      419.40      429.65     16.39 o 
  -7   1   1     2301.23     2210.52     29.98 o 
  -6   1   1       46.93       49.00      7.31 o 
  -5   1   1      731.31      770.42     14.78 o 
  -4   1   1        2.37        1.57      3.30 o 
  -3   1   1      264.01      263.46      6.86 o 
  -2   1   1       80.29       64.48      3.31 o 
  -1   1   1        8.99        4.40      1.57 o 
   0   1   1       29.01       62.03      1.64 o 
   1   1   1      182.67      164.01      3.95 o 
   2   1   1       61.28       60.76      3.38 o 
   3   1   1     4171.50     3997.72     26.15 o 
   4   1   1      103.86       87.51      5.59 o 
   5   1   1      828.93      818.87     15.73 o 
   6   1   1      664.17      694.94     15.86 o 
   7   1   1      371.26      310.06     13.23 o 
   8   1   1       21.20       35.78      8.81 o 
   9   1   1      337.17      286.59     15.59 o 
  10   1   1      142.76      185.51     12.90 o 
  11   1   1       39.99       29.10     11.87 o 
  12   1   1       72.11       52.69     12.58 o 
  13   1   1        9.39        3.85     11.48 o 
  14   1   1        4.34        0.00     12.11 o 
 -14   2   1       67.42       54.42     15.57 o 
 -13   2   1        0.01      -10.77     12.11 o 
 -12   2   1        0.06       10.30     10.30 o 
 -11   2   1        8.40       18.40      9.04 o 
 -10   2   1       10.37       -1.10      9.51 o 
  -9   2   1       34.65       36.49     10.14 o 
  -8   2   1      165.92      199.24     12.59 o 
  -7   2   1      578.17      536.84     16.17 o 
  -6   2   1       84.60      100.07      8.18 o 
  -5   2   1     1885.17     1704.66     22.05 o 
  -4   2   1        6.27        5.74      3.46 o 
  -3   2   1      367.20      346.76      8.29 o 
  -2   2   1      529.04      523.53      8.55 o 
  -1   2   1     1493.41     1547.50     12.88 o 
   0   2   1      102.65       97.51      2.42 o 
   1   2   1      938.06      957.22     10.45 o 
   2   2   1       30.52       28.16      2.83 o 
   3   2   1     2503.30     2476.78     21.33 o 
   4   2   1        4.97       -0.63      3.85 o 
   5   2   1     1291.38     1170.18     18.87 o 
   6   2   1       20.87       21.00      6.45 o 
   7   2   1      234.56      185.70     11.10 o 
   8   2   1      593.12      603.37     19.00 o 
   9   2   1       63.61       71.65     10.46 o 
  10   2   1      287.90      214.25     14.80 o 
  11   2   1       12.69       15.02     10.14 o 
  12   2   1        5.20       -1.42     10.38 o 
  13   2   1       14.08        1.57     11.80 o 
  14   2   1        0.01      -13.84     13.84 o 
 -14   3   1       30.91       24.14     14.71 o 
 -13   3   1        1.31       13.21     11.09 o 
 -12   3   1        2.94       19.58      9.83 o 
 -11   3   1       74.49       88.87     12.43 o 
 -10   3   1      612.52      588.41     21.75 o 
  -9   3   1       58.19       62.60     10.85 o 
  -8   3   1        4.25       17.77      8.96 o 
  -7   3   1     1493.68     1411.93     25.50 o 
  -6   3   1      687.57      602.65     15.78 o 
  -5   3   1      178.63      171.76      8.82 o 
  -4   3   1      992.11      951.64     15.76 o 
  -3   3   1      371.45      349.69      8.99 o 
  -2   3   1     5945.65     5325.09    126.08 o 
  -1   3   1     1317.75     1253.48     13.50 o 
   0   3   1      304.25      298.21     14.37 o 
   1   3   1     3376.35     3172.18     21.89 o 
   2   3   1       60.98       53.50      3.70 o 
   3   3   1     1083.05     1063.54     15.31 o 
   4   3   1     3108.74     3012.56     27.88 o 
   5   3   1      118.03      120.94      8.26 o 
   6   3   1      450.73      432.87     13.95 o 
   7   3   1      113.30      130.99     10.23 o 
   8   3   1      871.30      800.06     20.91 o 
   9   3   1       11.70       19.11      8.96 o 
  10   3   1        0.02       10.22      9.12 o 
  11   3   1        0.83       22.33      9.83 o 
  12   3   1       15.29       10.69     10.69 o 
  13   3   1        1.73       15.88     10.85 o 
  14   3   1       44.57       36.80     14.39 o 
 -13   4   1       11.33       16.67     11.24 o 
 -12   4   1       70.88       51.59     13.21 o 
 -11   4   1        0.90       -5.82     10.14 o 
 -10   4   1      307.58      328.95     17.08 o 
  -9   4   1      331.01      284.84     16.06 o 
  -8   4   1      698.43      709.87     20.82 o 
  -7   4   1     1446.59     1418.18     25.88 o 
  -6   4   1      253.45      236.91     11.34 o 
  -5   4   1      130.63       91.04      8.26 o 
  -4   4   1       30.96       34.68      4.56 o 
  -3   4   1      258.92      240.69      8.27 o 
  -2   4   1       23.02       22.02      3.78 o 
  -1   4   1     5777.17     5246.79    131.90 o 
   0   4   1     1690.31     1634.06     12.18 o 
   1   4   1      143.38      158.42      6.14 o 
   2   4   1     2648.77     2487.09     23.63 o 
   3   4   1        5.46        8.73      3.77 o 
   4   4   1     5974.83     5884.66     41.05 o 
   5   4   1      210.28      225.07     10.55 o 
   6   4   1       17.14       17.38      6.68 o 
   7   4   1      548.46      536.63     17.03 o 
   8   4   1      164.05      192.62     13.14 o 
   9   4   1       67.04       57.34      9.91 o 
  10   4   1       14.96        7.00     10.14 o 
  11   4   1       40.41       15.73     11.48 o 
  12   4   1        4.42       18.24     10.93 o 
  13   4   1       40.50       63.07     12.82 o 
 -13   5   1       11.03       13.05     11.40 o 
 -12   5   1       27.68       25.79     12.11 o 
 -11   5   1       22.71       41.83     10.85 o 
 -10   5   1        1.41       -4.80     10.38 o 
  -9   5   1       22.34       13.84     10.38 o 
  -8   5   1      486.70      509.80     18.51 o 
  -7   5   1      331.41      309.39     14.88 o 
  -6   5   1      801.22      738.97     19.10 o 
  -5   5   1     2179.07     2139.54     28.24 o 
  -4   5   1      107.66      120.07      8.03 o 
  -3   5   1      276.19      244.91      9.14 o 
  -2   5   1     2901.17     2955.01     26.81 o 
  -1   5   1      119.12       97.83      5.75 o 
   0   5   1     1618.85     1593.60     20.66 o 
   1   5   1      122.36      115.54      6.14 o 
   2   5   1       60.39       62.15      5.27 o 
   3   5   1      451.68      440.44     12.14 o 
   4   5   1      177.85      184.34      9.21 o 
   5   5   1     1983.04     2003.72     27.65 o 
   6   5   1      318.07      341.53     13.94 o 
   7   5   1      222.29      209.28     12.75 o 
   8   5   1      158.69      144.22     12.12 o 
   9   5   1      117.67      141.52     12.59 o 
  10   5   1       48.40       70.54     10.77 o 
  11   5   1      137.88      163.15     15.10 o 
  12   5   1       11.68       17.30     11.32 o 
  13   5   1        0.54      -11.79     11.79 o 
 -13   6   1       11.32       45.45     12.74 o 
 -12   6   1        0.10       -1.49     10.85 o 
 -11   6   1       32.89       20.05     11.95 o 
 -10   6   1       12.64       34.28     10.14 o 
  -9   6   1        0.02       20.76      9.44 o 
  -8   6   1       66.75       50.89     11.01 o 
  -7   6   1      607.66      631.57     19.39 o 
  -6   6   1      319.19      290.25     13.94 o 
  -5   6   1      311.90      320.52     12.60 o 
  -4   6   1       20.28       16.36      6.76 o 
  -3   6   1     2069.38     1991.21     25.78 o 
  -2   6   1       16.21        6.61      4.95 o 
  -1   6   1     1805.05     1988.41     23.95 o 
   0   6   1      930.59      953.71     12.54 o 
   1   6   1      107.33      105.12      7.24 o 
   2   6   1      121.14      120.16      8.18 o 
   3   6   1      445.99      412.77     12.69 o 
   4   6   1      430.94      420.69     13.24 o 
   5   6   1      770.68      803.36     19.65 o 
   6   6   1       84.57       65.21      9.20 o 
   7   6   1      383.09      370.53     16.07 o 
   8   6   1      587.65      541.07     19.78 o 
   9   6   1      609.23      630.61     22.54 o 
  10   6   1        0.56       -3.15     10.93 o 
  11   6   1       13.52        0.71     11.80 o 
  12   6   1       13.88        7.78     11.01 o 
  13   6   1        6.02       33.34     12.11 o 
 -13   7   1        0.07        2.59     13.45 o 
 -12   7   1        8.30       -6.37     11.64 o 
 -11   7   1       69.22       82.97     13.61 o 
 -10   7   1      121.37      132.31     14.39 o 
  -9   7   1        6.34        7.71      9.20 o 
  -8   7   1      530.25      518.78     20.80 o 
  -7   7   1      142.56      112.90     12.51 o 
  -6   7   1      458.25      463.48     16.78 o 
  -5   7   1      522.68      465.57     16.63 o 
  -4   7   1     1847.85     1682.40     26.97 o 
  -3   7   1        0.19       13.84      6.13 o 
  -2   7   1       51.02       61.74      8.02 o 
  -1   7   1     1188.98     1204.67     20.98 o 
   0   7   1     4783.92     4719.49     27.78 o 
   1   7   1        6.70        4.01      5.90 o 
   2   7   1     4550.40     4502.06     39.80 o 
   3   7   1       86.34       96.13      8.89 o 
   4   7   1       54.88       67.72      8.49 o 
   5   7   1     1288.51     1282.88     25.70 o 
   6   7   1      650.64      650.30     19.79 o 
   7   7   1     1119.51     1122.46     26.61 o 
   8   7   1       36.95       24.06     10.70 o 
   9   7   1       91.85       88.72     12.43 o 
  10   7   1        0.03        4.01     10.62 o 
  11   7   1        1.80       12.50     11.48 o 
  12   7   1        1.40      -12.11     12.27 o 
 -12   8   1       49.80       54.73     15.02 o 
 -11   8   1       18.24        5.27     12.03 o 
 -10   8   1       19.81       18.64     11.56 o 
  -9   8   1      169.12      153.18     16.52 o 
  -8   8   1      822.73      785.94     24.84 o 
  -7   8   1      353.00      383.04     17.09 o 
  -6   8   1      948.87      925.77     23.83 o 
  -5   8   1      376.49      328.33     15.28 o 
  -4   8   1      538.05      575.14     18.13 o 
  -3   8   1      254.89      282.78     12.67 o 
  -2   8   1     6543.97     6406.03     50.53 o 
  -1   8   1      520.87      542.40     16.08 o 
   0   8   1      642.23      621.64     22.48 o 
   1   8   1        7.76        7.47      6.84 o 
   2   8   1     1759.15     1608.31     26.65 o 
   3   8   1       21.41       19.35      7.39 o 
   4   8   1     2667.58     2637.88     35.72 o 
   5   8   1        2.37       -7.16      8.33 o 
   6   8   1      266.58      262.27     14.33 o 
   7   8   1      122.94       92.83     12.43 o 
   8   8   1        2.84        4.09      9.83 o 
   9   8   1       16.49        6.37     10.62 o 
  10   8   1       19.98       14.70     11.72 o 
  11   8   1       16.43       28.47     11.17 o 
  12   8   1       30.74       53.00     12.66 o 
 -12   9   1        3.08       25.16     12.74 o 
 -11   9   1       10.80        0.00     12.66 o 
 -10   9   1        9.75        2.20     12.35 o 
  -9   9   1       22.79       40.26     11.64 o 
  -8   9   1       15.41       20.92     10.77 o 
  -7   9   1      308.36      299.35     16.45 o 
  -6   9   1      454.84      427.84     18.67 o 
  -5   9   1       88.11      115.86     11.80 o 
  -4   9   1     1336.83     1150.64     25.85 o 
  -3   9   1        1.94        7.31      8.73 o 
  -2   9   1      246.14      269.92     13.93 o 
  -1   9   1      954.56      987.90     22.74 o 
   0   9   1     2592.43     2545.40     24.05 o 
   1   9   1     2573.96     2496.74     34.84 o 
   2   9   1      841.16      822.68     21.47 o 
   3   9   1      245.17      222.91     14.09 o 
   4   9   1      631.71      585.72     19.55 o 
   5   9   1      854.78      763.26     22.72 o 
   6   9   1      347.06      363.42     17.01 o 
   7   9   1       39.02       20.68     11.40 o 
   8   9   1        0.44        6.92     10.30 o 
   9   9   1      344.24      352.40     19.84 o 
  10   9   1      125.23      143.32     15.34 o 
  11   9   1        1.88       -3.22     12.58 o 
 -11  10   1       94.67      110.19     16.04 o 
 -10  10   1        4.02        5.43     11.87 o 
  -9  10   1       15.11       18.64     12.42 o 
  -8  10   1       55.04       54.97     12.58 o 
  -7  10   1      252.19      272.84     17.39 o 
  -6  10   1      157.63      184.18     14.55 o 
  -5  10   1      358.29      331.86     17.01 o 
  -4  10   1       96.90       77.32     11.33 o 
  -3  10   1     2135.01     2050.75     34.73 o 
  -2  10   1      362.87      330.26     15.43 o 
  -1  10   1     1894.05     1815.69     31.93 o 
   0  10   1      173.82      153.60      9.91 o 
   1  10   1      468.91      437.16     17.25 o 
   2  10   1      418.19      378.61     16.46 o 
   3  10   1      601.74      538.62     19.39 o 
   4  10   1     1184.21     1099.40     26.14 o 
   5  10   1        7.55       -2.20     10.07 o 
   6  10   1      125.20      120.44     12.51 o 
   7  10   1      495.38      505.39     21.19 o 
   8  10   1      311.87      311.13     19.36 o 
   9  10   1       79.52       39.25     14.00 o 
  10  10   1       82.51       66.14     15.65 o 
  11  10   1        4.37        0.00     12.03 o 
 -10  11   1        1.94      -12.35     12.35 o 
  -9  11   1       82.16       66.62     14.55 o 
  -8  11   1       30.50       46.32     11.01 o 
  -7  11   1        9.31       29.25      9.28 o 
  -6  11   1        0.26       -0.63     10.14 o 
  -5  11   1      586.59      595.87     22.14 o 
  -4  11   1        1.44       -7.78      9.67 o 
  -3  11   1     2131.44     1981.24     35.97 o 
  -2  11   1      350.82      334.62     16.85 o 
  -1  11   1      320.05      350.17     16.93 o 
   0  11   1        0.01       -1.04     18.99 o 
   1  11   1     1976.04     2017.86     35.17 o 
   2  11   1        3.80       -9.75      9.75 o 
   3  11   1        0.01        1.65      9.59 o 
   4  11   1       29.30       23.12     10.38 o 
   5  11   1      266.76      281.04     16.68 o 
   6  11   1      119.92       93.29     12.90 o 
   7  11   1        2.41        6.76     10.93 o 
   8  11   1       10.92       15.18     12.42 o 
   9  11   1        3.20       20.21     10.14 o 
  10  11   1        0.30        0.00     11.95 o 
  -9  12   1      148.92      147.57     16.83 o 
  -8  12   1       61.13       84.31     14.00 o 
  -7  12   1      138.69      156.23     15.89 o 
  -6  12   1       56.29       65.83     13.13 o 
  -5  12   1        3.24      -10.46     10.46 o 
  -4  12   1      421.68      346.69     18.82 o 
  -3  12   1      142.93      152.30     14.55 o 
  -2  12   1       55.52       55.92     10.93 o 
  -1  12   1      734.01      759.54     24.28 o 
   0  12   1        0.05        0.71      6.16 o 
   1  12   1       52.64       50.65     11.01 o 
   2  12   1      202.55      228.35     14.56 o 
   3  12   1      519.48      511.92     21.27 o 
   4  12   1       36.23       34.68     11.80 o 
   5  12   1       41.11       13.68     10.77 o 
   6  12   1        0.06      -10.93     10.93 o 
   7  12   1        8.72       19.66     10.77 o 
   8  12   1       47.20       32.56     13.13 o 
   9  12   1        1.45       -6.61     11.95 o 
  -8  13   1      100.75      118.84     16.20 o 
  -7  13   1       26.69       59.13     13.84 o 
  -6  13   1        0.34      -11.48     11.48 o 
  -5  13   1      158.12      147.11     16.28 o 
  -4  13   1       11.57        6.05     11.40 o 
  -3  13   1        5.90      -10.46     10.46 o 
  -2  13   1       78.50       75.27     12.58 o 
  -1  13   1      126.13      177.23     14.63 o 
   0  13   1      302.28      327.95     12.94 o 
   1  13   1      228.11      298.78     16.84 o 
   2  13   1      178.32      140.91     13.93 o 
   3  13   1       45.74       58.51     11.87 o 
   4  13   1      180.30      196.69     16.13 o 
   5  13   1       87.63      105.71     14.08 o 
   6  13   1       39.00       49.94     13.29 o 
   7  13   1      101.29       96.74     14.87 o 
   8  13   1        2.77        0.00     11.72 o 
  -7  14   1        5.16       19.34     12.97 o 
  -6  14   1       77.73       84.94     14.79 o 
  -5  14   1        5.80        9.99     11.48 o 
  -4  14   1        7.61        5.19     11.01 o 
  -3  14   1        0.39        8.65     11.24 o 
  -2  14   1      398.04      383.87     21.18 o 
  -1  14   1       62.05       68.66     13.21 o 
   0  14   1        0.38       11.38      7.81 o 
   1  14   1       45.55       44.51     12.50 o 
   2  14   1      106.13      109.25     14.71 o 
   3  14   1       70.97       37.51     12.19 o 
   4  14   1       20.79       27.52     11.09 o 
   5  14   1       23.82       33.26     12.58 o 
   6  14   1       10.88        5.66     12.74 o 
   7  14   1       41.25       31.46     14.55 o 
  -6  15   1       66.27       60.79     15.34 o 
  -5  15   1        6.03        8.34     12.90 o 
  -4  15   1      237.80      274.68     20.54 o 
  -3  15   1       16.94       34.60     12.35 o 
  -2  15   1       54.39       26.97     13.05 o 
  -1  15   1       33.45       22.10     13.05 o 
   0  15   1       76.53       96.89     14.39 o 
   1  15   1       37.35       38.93     12.74 o 
   2  15   1       84.93      105.94     15.26 o 
   3  15   1        0.75        2.36     11.56 o 
   4  15   1       26.78       28.47     12.90 o 
   5  15   1        9.26       16.83     12.27 o 
   6  15   1       99.00      144.48     18.80 o 
  -3  16   1       16.62        8.57     15.10 o 
  -2  16   1      262.83      308.77     22.19 o 
  -1  16   1       16.64       23.35     14.23 o 
   0  16   1      212.99      240.92     14.88 o 
   1  16   1       47.04       61.89     14.94 o 
   2  16   1      148.79      179.35     18.88 o 
   3  16   1       49.60       93.11     15.10 o 
 -14   0   2        6.83       28.62     13.60 o 
 -12   0   2        5.77      -10.85     11.56 o 
 -10   0   2     1418.57     1382.53     30.11 o 
  -8   0   2     6243.26     6025.03     52.66 o 
  -6   0   2     1677.57     1386.92     22.07 o 
  -4   0   2       63.98       63.10      4.72 o 
  -2   0   2    13020.63    12795.46    179.89 o 
   0   0   2     2619.87     3482.09     22.52 o 
   2   0   2    10558.82    10556.63    168.28 o 
   4   0   2     2033.32     1968.49     21.64 o 
   6   0   2       12.81       31.77      6.45 o 
   8   0   2     1447.34     1573.02     28.24 o 
  10   0   2      214.23      204.20     14.56 o 
  12   0   2       10.81        7.78     10.93 o 
  14   0   2        3.55       -9.59     12.66 o 
 -14   1   2       13.12       31.22     13.29 o 
 -13   1   2        0.18        7.63      9.99 o 
 -12   1   2        5.84        4.80     10.30 o 
 -11   1   2        7.93       13.37      9.12 o 
 -10   1   2      160.60      194.02     13.85 o 
  -9   1   2        3.86        7.63      8.57 o 
  -8   1   2      928.73      835.07     21.16 o 
  -7   1   2        7.79       13.29      7.86 o 
  -6   1   2     4469.72     4117.73     36.67 o 
  -5   1   2      318.53      290.53     10.09 o 
  -4   1   2     1315.98     1402.71     17.80 o 
  -3   1   2      574.48      533.62      9.88 o 
  -2   1   2    42764.55    45751.99    388.74 o 
  -1   1   2    11448.05    12817.28    165.76 o 
   0   1   2     7114.48     7756.04    265.39 o 
   1   1   2     1584.68     1634.34     13.91 o 
   2   1   2    14430.33    14395.97    204.46 o 
   3   1   2      721.88      730.96     12.03 o 
   4   1   2      334.68      264.31      8.91 o 
   5   1   2     4089.06     4091.87     34.75 o 
   6   1   2      901.21      978.03     19.28 o 
   7   1   2      445.42      411.01     14.34 o 
   8   1   2     2463.57     2288.96     33.53 o 
   9   1   2       11.28       12.42      9.12 o 
  10   1   2        5.83       25.32      8.41 o 
  11   1   2       35.43       38.61      9.83 o 
  12   1   2       33.75       16.99     11.25 o 
  13   1   2        1.39        2.36     10.85 o 
  14   1   2       41.90       50.72     14.31 o 
 -14   2   2       72.86       86.83     15.89 o 
 -13   2   2        0.97       16.12     11.56 o 
 -12   2   2       37.65       38.61     12.66 o 
 -11   2   2        4.43       -0.63     10.22 o 
 -10   2   2      129.08      145.77     13.53 o 
  -9   2   2      248.33      201.88     13.54 o 
  -8   2   2     1958.71     1972.30     31.80 o 
  -7   2   2     1002.59     1103.02     21.97 o 
  -6   2   2       14.77       -0.94      6.53 o 
  -5   2   2      903.10      809.91     15.98 o 
  -4   2   2      369.19      292.46      8.99 o 
  -3   2   2       65.82       86.31      4.64 o 
  -2   2   2     3136.28     3043.88     21.87 o 
  -1   2   2    12430.40    11765.50    173.29 o 
   0   2   2    56630.00    66375.52   4160.35 o 
   1   2   2    72565.13    81409.20    563.82 o 
   2   2   2     8658.91     8125.97    158.94 o 
   3   2   2     2013.23     2115.41     21.11 o 
   4   2   2     4972.81     5134.85     36.05 o 
   5   2   2     1002.08     1072.40     18.67 o 
   6   2   2      744.29      723.01     17.37 o 
   7   2   2      323.53      308.70     13.47 o 
   8   2   2      246.72      223.54     13.22 o 
   9   2   2      169.45      137.93     12.12 o 
  10   2   2      271.52      249.02     15.66 o 
  11   2   2      460.03      488.23     21.03 o 
  12   2   2        2.02       15.02      9.99 o 
  13   2   2        0.00        9.51     11.56 o 
 -14   3   2        2.31       12.97     14.08 o 
 -13   3   2       39.03       28.86     12.58 o 
 -12   3   2       15.62       14.70     12.66 o 
 -11   3   2      984.43      960.07     28.40 o 
 -10   3   2      129.27      123.35     13.92 o 
  -9   3   2        3.87       22.33      9.04 o 
  -8   3   2       37.88       44.20      9.67 o 
  -7   3   2      766.97      685.29     18.23 o 
  -6   3   2      210.36      259.22     11.34 o 
  -5   3   2     1382.85     1403.85     21.17 o 
  -4   3   2     9074.28     8657.52    200.77 o 
  -3   3   2     2465.34     2250.89     22.21 o 
  -2   3   2     1789.62     1937.94     18.95 o 
  -1   3   2    11037.87    10861.11    182.94 o 
   0   3   2     2559.40     2638.27     57.60 o 
   1   3   2     7635.87     7309.77    150.47 o 
   2   3   2      388.81      350.97      8.52 o 
   3   3   2     3111.31     3013.50     26.24 o 
   4   3   2     1997.59     2009.04     23.90 o 
   5   3   2       19.20       12.58      5.58 o 
   6   3   2     2635.09     2635.32     32.03 o 
   7   3   2      557.73      460.68     15.92 o 
   8   3   2       45.39       43.02      9.52 o 
   9   3   2      878.44      917.07     24.85 o 
  10   3   2        9.03       30.90      8.18 o 
  11   3   2       12.97       26.74     10.22 o 
  12   3   2       14.22        0.71     12.11 o 
  13   3   2        7.02       28.23     11.32 o 
 -13   4   2        0.26      -12.90     12.90 o 
 -12   4   2       54.56       76.83     13.05 o 
 -11   4   2       15.29       27.76      9.99 o 
 -10   4   2        6.16        2.91     10.54 o 
  -9   4   2     1671.47     1618.88     32.36 o 
  -8   4   2      724.65      648.42     20.43 o 
  -7   4   2       71.33       83.38      9.91 o 
  -6   4   2      201.56      220.47     11.26 o 
  -5   4   2      294.07      228.41     10.24 o 
  -4   4   2     1113.29     1174.43     18.93 o 
  -3   4   2        1.90        8.65      4.40 o 
  -2   4   2     2052.36     2230.27     22.30 o 
  -1   4   2        8.28       13.45      2.99 o 
   0   4   2       76.94       68.87      3.17 o 
   1   4   2      863.79      933.04     14.02 o 
   2   4   2     4002.33     3915.33     29.90 o 
   3   4   2      479.18      503.25     12.07 o 
   4   4   2      242.55      205.37      9.45 o 
   5   4   2      537.84      506.68     14.67 o 
   6   4   2       42.23       55.84      8.34 o 
   7   4   2      282.04      310.34     14.41 o 
   8   4   2       45.70       37.12      8.89 o 
   9   4   2      590.54      543.24     19.94 o 
  10   4   2        0.18       -4.17      8.81 o 
  11   4   2        1.07       -1.97      9.67 o 
  12   4   2        0.40       -8.96     10.62 o 
  13   4   2        0.01       13.21     11.56 o 
 -13   5   2        8.70       -3.30     12.74 o 
 -12   5   2        5.56       -6.68     11.40 o 
 -11   5   2       55.06       55.99     11.88 o 
 -10   5   2      145.05      149.39     13.77 o 
  -9   5   2      206.28      229.62     14.95 o 
  -8   5   2      495.02      514.14     18.44 o 
  -7   5   2     7086.18     7195.43     57.91 o 
  -6   5   2      712.11      613.96     17.99 o 
  -5   5   2       84.09       81.89      8.73 o 
  -4   5   2      966.22      931.84     18.27 o 
  -3   5   2     5640.87     5954.91     41.11 o 
  -2   5   2        5.97       -2.67      4.64 o 
  -1   5   2      987.40      924.62     15.36 o 
   0   5   2     6661.62     7238.16    151.99 o 
   1   5   2     1405.46     1441.61     19.22 o 
   2   5   2      601.59      567.96     13.18 o 
   3   5   2      157.81      147.89      8.26 o 
   4   5   2      959.30      894.08     18.18 o 
   5   5   2       36.32       28.08      7.16 o 
   6   5   2        8.08        6.37      6.37 o 
   7   5   2        8.09        0.86      8.65 o 
   8   5   2      152.05      150.90     12.82 o 
   9   5   2       27.98       37.43      9.67 o 
  10   5   2       18.81       19.27      9.91 o 
  11   5   2       52.74       49.07     12.11 o 
  12   5   2        0.00      -11.17     11.17 o 
  13   5   2       37.93       37.98     15.18 o 
 -13   6   2       64.79       82.58     15.73 o 
 -12   6   2       18.47       29.88     11.95 o 
 -11   6   2       12.76       27.76     11.87 o 
 -10   6   2      363.78      326.15     18.58 o 
  -9   6   2       71.62       74.56     11.40 o 
  -8   6   2       36.02       41.68      9.67 o 
  -7   6   2      123.31      115.72     11.41 o 
  -6   6   2       55.53       55.92      9.28 o 
  -5   6   2       13.34        6.29      7.08 o 
  -4   6   2     6550.74     6697.71     49.02 o 
  -3   6   2     1202.34     1177.83     20.35 o 
  -2   6   2      569.81      661.75     14.99 o 
  -1   6   2      737.67      718.62     15.40 o 
   0   6   2       16.27       29.67      8.53 o 
   1   6   2       96.58       92.68      6.92 o 
   2   6   2       87.46      110.46      7.71 o 
   3   6   2       47.33       37.28      6.45 o 
   4   6   2        0.54        7.94      5.90 o 
   5   6   2       22.31       21.47      7.79 o 
   6   6   2     1952.06     1947.92     31.40 o 
   7   6   2      256.25      253.61     13.30 o 
   8   6   2      622.82      655.07     21.20 o 
   9   6   2       68.80       63.23     11.80 o 
  10   6   2        2.36        3.22      9.51 o 
  11   6   2        1.71       -8.65     11.56 o 
  12   6   2       19.08       24.53     13.05 o 
  13   6   2        0.98        7.86     12.35 o 
 -13   7   2       61.61       72.43     14.79 o 
 -12   7   2        7.78        8.73     11.64 o 
 -11   7   2        3.05        0.71     11.09 o 
 -10   7   2      302.66      356.30     19.68 o 
  -9   7   2       34.64       23.28     11.40 o 
  -8   7   2        1.35        3.22      9.83 o 
  -7   7   2       96.53       70.24     11.09 o 
  -6   7   2     1521.16     1484.02     28.25 o 
  -5   7   2      140.25      129.51     10.94 o 
  -4   7   2      346.56      351.98     13.55 o 
  -3   7   2      214.41      263.47     11.73 o 
  -2   7   2     1251.71     1167.95     21.06 o 
  -1   7   2      224.64      216.74     10.63 o 
   0   7   2     2529.87     2566.70     21.08 o 
   1   7   2     1555.01     1511.96     23.71 o 
   2   7   2     3807.96     3644.51     36.49 o 
   3   7   2      124.94      135.41      9.84 o 
   4   7   2      341.54      337.47     13.55 o 
   5   7   2      627.34      719.07     19.24 o 
   6   7   2      700.28      627.13     19.48 o 
   7   7   2      144.08      135.24     12.35 o 
   8   7   2      906.83      873.29     25.87 o 
   9   7   2      103.26      129.08     12.43 o 
  10   7   2       57.40       76.84     12.35 o 
  11   7   2       40.04       35.94     13.21 o 
  12   7   2       61.72       55.92     14.00 o 
 -12   8   2        0.05      -13.60     13.60 o 
 -11   8   2        2.03      -10.77     10.77 o 
 -10   8   2       52.09       31.22     14.16 o 
  -9   8   2       31.71       27.84     12.11 o 
  -8   8   2      582.67      601.31     22.69 o 
  -7   8   2      462.40      466.28     18.82 o 
  -6   8   2       10.22        5.82      9.36 o 
  -5   8   2      372.35      400.38     16.14 o 
  -4   8   2     1396.21     1400.74     26.50 o 
  -3   8   2       27.78       32.87      8.26 o 
  -2   8   2      515.65      497.23     16.24 o 
  -1   8   2     1103.24     1178.88     22.37 o 
   0   8   2     4287.48     4300.93     97.62 o 
   1   8   2       25.61       11.72      7.71 o 
   2   8   2      153.87      149.11     10.94 o 
   3   8   2     1348.00     1468.85     26.42 o 
   4   8   2      166.57      160.29     10.94 o 
   5   8   2       56.86       57.18      8.89 o 
   6   8   2      325.66      295.31     15.04 o 
   7   8   2       85.17       81.41     10.85 o 
   8   8   2      953.24      919.69     26.90 o 
   9   8   2      106.63       94.86     13.53 o 
  10   8   2       51.61       42.94     13.45 o 
  11   8   2       12.17        2.36     12.82 o 
  12   8   2       31.51       42.86     14.47 o 
 -12   9   2       36.15       20.84     15.10 o 
 -11   9   2        1.64        8.02     11.40 o 
 -10   9   2        8.16        2.91     11.32 o 
  -9   9   2       11.42       23.59     10.46 o 
  -8   9   2       68.42       73.22     13.61 o 
  -7   9   2       23.18       41.21      9.91 o 
  -6   9   2      586.03      582.64     20.88 o 
  -5   9   2        0.73        0.00      8.96 o 
  -4   9   2       81.51       72.60     10.70 o 
  -3   9   2      485.26      490.32     16.78 o 
  -2   9   2      969.80     1014.74     22.82 o 
  -1   9   2        8.88        0.39      7.78 o 
   0   9   2      397.87      390.62     28.36 o 
   1   9   2       16.51       14.55      8.18 o 
   2   9   2      516.83      529.50     17.26 o 
   3   9   2     1373.10     1413.45     27.76 o 
   4   9   2       54.60       45.85      8.49 o 
   5   9   2       15.03        4.56      9.20 o 
   6   9   2       29.45       23.91     10.54 o 
   7   9   2      599.53      662.79     22.69 o 
   8   9   2       20.36       28.07     11.72 o 
   9   9   2        4.83       -5.58     11.48 o 
  10   9   2        2.57       -9.83     11.56 o 
  11   9   2        9.27       14.78     11.79 o 
 -11  10   2       13.58       15.18     12.42 o 
 -10  10   2       19.52       23.35     12.97 o 
  -9  10   2        2.16        0.00     11.56 o 
  -8  10   2      160.97      205.33     16.13 o 
  -7  10   2        0.00       19.82      9.83 o 
  -6  10   2        0.75       -8.65     10.06 o 
  -5  10   2      126.63      123.43     12.35 o 
  -4  10   2       77.15       77.32     11.40 o 
  -3  10   2     1338.82     1290.22     28.30 o 
  -2  10   2        4.85        5.66      8.41 o 
  -1  10   2      612.36      655.35     19.47 o 
   0  10   2      343.02      344.33     10.97 o 
   1  10   2      101.43      104.46     10.46 o 
   2  10   2      427.20      393.58     16.70 o 
   3  10   2       26.88       10.93      8.73 o 
   4  10   2      682.40      638.28     21.52 o 
   5  10   2      891.84      955.54     25.79 o 
   6  10   2        3.28       -4.17     10.62 o 
   7  10   2      239.52      251.58     16.92 o 
   8  10   2       17.11       15.02     11.72 o 
   9  10   2      106.69      116.88     14.63 o 
  10  10   2       63.98       56.07     13.68 o 
  11  10   2       35.00       57.25     13.76 o 
 -10  11   2       18.87       14.94     11.48 o 
  -9  11   2        0.09       11.56     11.40 o 
  -8  11   2       74.18       87.38     12.19 o 
  -7  11   2       51.79       62.29     12.74 o 
  -6  11   2        0.20       -8.18     10.06 o 
  -5  11   2       26.24       29.10     10.07 o 
  -4  11   2      236.00      230.58     15.42 o 
  -3  11   2      212.53      197.59     14.87 o 
  -2  11   2       80.62      102.72     10.85 o 
  -1  11   2      185.08      174.52     13.30 o 
   0  11   2      263.85      226.01     10.21 o 
   1  11   2      303.95      252.22     15.74 o 
   2  11   2      249.83      269.95     15.03 o 
   3  11   2       37.27       32.48     10.30 o 
   4  11   2        2.72        5.19      8.89 o 
   5  11   2       83.31       91.47     11.88 o 
   6  11   2       72.37       71.33     12.43 o 
   7  11   2      192.54      150.90     16.36 o 
   8  11   2       12.92       19.11     12.35 o 
   9  11   2        0.01        3.15     11.40 o 
  10  11   2       33.98       27.21     14.00 o 
  -9  12   2        0.55       -0.79     11.40 o 
  -8  12   2       23.33        1.57     12.74 o 
  -7  12   2       25.16       36.17     12.74 o 
  -6  12   2       13.45       37.59     10.22 o 
  -5  12   2      113.58       90.30     13.61 o 
  -4  12   2      155.40      151.60     14.08 o 
  -3  12   2      302.38      318.54     18.26 o 
  -2  12   2        1.72       -1.18     10.38 o 
  -1  12   2       25.35       16.67     10.07 o 
   0  12   2        1.37       -6.77      6.77 o 
   1  12   2      174.12      172.38     14.71 o 
   2  12   2      597.69      576.35     21.98 o 
   3  12   2       22.41       34.60      9.99 o 
   4  12   2        4.80        0.63      9.67 o 
   5  12   2      209.17      211.03     15.11 o 
   6  12   2       21.98       -4.88     11.09 o 
   7  12   2       36.53       34.76     11.72 o 
   8  12   2       16.54       10.22     12.58 o 
   9  12   2       11.68       -5.03     13.21 o 
  -8  13   2        1.91       -2.52     13.37 o 
  -7  13   2       33.36       28.15     12.11 o 
  -6  13   2       23.82       39.40     11.48 o 
  -5  13   2       26.96       16.28     11.64 o 
  -4  13   2        0.09        8.89     10.30 o 
  -3  13   2      239.52      260.15     16.05 o 
  -2  13   2      410.14      394.54     19.53 o 
  -1  13   2        7.98        5.74      9.67 o 
   0  13   2        0.49       -0.48      7.09 o 
   1  13   2       84.90       84.39     12.98 o 
   2  13   2        4.07       -1.34     10.38 o 
   3  13   2        1.90       -5.35     10.54 o 
   4  13   2      154.13      174.17     15.89 o 
   5  13   2       43.25       59.85     11.40 o 
   6  13   2        6.14        4.56     11.40 o 
   7  13   2       40.55       48.76     12.11 o 
   8  13   2       27.14       33.03     14.47 o 
  -7  14   2        8.68       17.77     12.35 o 
  -6  14   2       58.19       35.47     14.16 o 
  -5  14   2        8.46       11.56     11.72 o 
  -4  14   2        2.60       22.33     11.24 o 
  -3  14   2        0.19       11.56     10.62 o 
  -2  14   2       13.13       26.97     11.56 o 
  -1  14   2        1.60        5.58     10.62 o 
   0  14   2       44.95       37.31      9.00 o 
   1  14   2       68.77       57.73     12.74 o 
   2  14   2        8.69      -11.95     11.95 o 
   3  14   2       10.88       11.72     11.32 o 
   4  14   2       18.33        2.28     10.69 o 
   5  14   2        1.48      -10.22     11.64 o 
   6  14   2       16.71       23.75     11.32 o 
   7  14   2       58.82       95.63     15.41 o 
  -6  15   2       13.26      -15.18     15.18 o 
  -5  15   2       18.02        9.28     12.66 o 
  -4  15   2        0.16      -11.09     11.09 o 
  -3  15   2       16.34       38.06     11.64 o 
  -2  15   2        8.44       27.21     11.56 o 
  -1  15   2        0.54       -8.49     12.50 o 
   0  15   2      120.84      116.68     11.33 o 
   1  15   2       18.86       38.61     11.56 o 
   2  15   2        6.98       18.01     11.17 o 
   3  15   2       20.41       38.37      9.83 o 
   4  15   2       10.67        6.61     12.11 o 
   5  15   2       35.88       49.39     15.18 o 
  -3  16   2        8.13       22.49     13.92 o 
  -2  16   2        2.81        8.49     13.13 o 
  -1  16   2       71.63       92.57     17.07 o 
   0  16   2       18.04       41.64     10.25 o 
   1  16   2        2.49        9.28     13.68 o 
   2  16   2        0.11       -5.11     12.42 o 
   3  16   2        0.25       -2.59     12.74 o 
 -13   0   3        9.20       16.83     11.79 o 
 -11   0   3        0.85        3.70      9.44 o 
  -9   0   3      280.30      305.34     15.03 o 
  -7   0   3      249.88      229.80     11.81 o 
  -5   0   3     3436.89     3570.62     31.73 o 
  -3   0   3      640.86      634.58     11.39 o 
  -1   0   3     1213.09     1162.03     13.00 o 
   1   0   3     1507.26     1611.91     15.83 o 
   3   0   3     4303.21     4596.06     31.80 o 
   5   0   3      103.78      146.97      8.42 o 
   7   0   3      248.27      262.93     12.60 o 
   9   0   3        0.02       11.87      8.96 o 
  11   0   3       35.20       49.46     11.80 o 
  13   0   3        0.16       20.99     10.30 o 
 -14   1   3        0.22       -5.11     13.37 o 
 -13   1   3        1.75       17.69      9.75 o 
 -12   1   3       27.80       17.22     11.48 o 
 -11   1   3       22.82       38.93     11.40 o 
 -10   1   3        0.93       26.34      8.41 o 
  -9   1   3       82.40       47.19     10.70 o 
  -8   1   3       30.35       31.61      8.97 o 
  -7   1   3     2410.26     2341.59     31.58 o 
  -6   1   3      295.96      318.42     12.29 o 
  -5   1   3       10.14       11.24      5.35 o 
  -4   1   3       43.97       47.04      4.96 o 
  -3   1   3      442.76      398.29      9.23 o 
  -2   1   3      411.23      481.57      9.32 o 
  -1   1   3       79.06      104.44      4.56 o 
   0   1   3     3750.25     3874.81    151.87 o 
   1   1   3      555.34      646.75     10.28 o 
   2   1   3      458.07      430.22      9.32 o 
   3   1   3      670.89      715.95     13.04 o 
   4   1   3      233.56      238.31      8.74 o 
   5   1   3       49.99       37.20      5.58 o 
   6   1   3      823.00      868.18     19.35 o 
   7   1   3      177.39      204.37     11.17 o 
   8   1   3      177.95      170.44     12.59 o 
   9   1   3      274.79      305.79     15.11 o 
  10   1   3       51.05       15.73     10.22 o 
  11   1   3        0.97       -2.59     10.14 o 
  12   1   3       20.10       32.08     11.09 o 
  13   1   3       18.26       23.51     12.35 o 
 -14   2   3        9.08      -14.55     14.55 o 
 -13   2   3        9.13        1.57     11.87 o 
 -12   2   3      220.20      233.69     17.31 o 
 -11   2   3        0.20       18.71      9.04 o 
 -10   2   3       88.31       95.80     12.03 o 
  -9   2   3      438.09      465.81     18.35 o 
  -8   2   3      581.51      622.79     18.68 o 
  -7   2   3       36.90       38.85      8.73 o 
  -6   2   3      799.21      858.19     18.40 o 
  -5   2   3     1253.34     1122.01     19.09 o 
  -4   2   3        0.72       -2.67      4.48 o 
  -3   2   3      196.08      216.34      7.40 o 
  -2   2   3     3364.43     3641.53     26.26 o 
  -1   2   3       22.29       24.30      3.07 o 
   0   2   3      949.75      989.81     42.25 o 
   1   2   3      353.65      334.32      8.21 o 
   2   2   3      346.62      360.98      8.91 o 
   3   2   3     3424.85     3316.35     28.46 o 
   4   2   3      344.09      382.29     11.35 o 
   5   2   3      599.61      599.39     15.15 o 
   6   2   3       88.98       81.10      8.34 o 
   7   2   3     1351.42     1264.16     25.16 o 
   8   2   3       56.79       56.23      9.67 o 
   9   2   3        8.58        2.59      9.20 o 
  10   2   3      206.88      222.92     14.48 o 
  11   2   3        0.51       14.55      9.51 o 
  12   2   3       24.23       27.99     11.17 o 
  13   2   3        9.48        1.65     12.58 o 
 -14   3   3        0.56       -5.19     12.42 o 
 -13   3   3        1.16       -6.29     10.85 o 
 -12   3   3      125.81      137.58     15.65 o 
 -11   3   3       54.31       46.48     12.66 o 
 -10   3   3       93.08       92.81     12.11 o 
  -9   3   3      250.90      286.49     14.40 o 
  -8   3   3      299.17      307.20     14.88 o 
  -7   3   3     1267.78     1257.95     24.44 o 
  -6   3   3      469.38      455.89     14.66 o 
  -5   3   3       47.09       33.98      6.45 o 
  -4   3   3      144.07      145.84      7.63 o 
  -3   3   3       50.01       74.41      5.51 o 
  -2   3   3     2076.76     2348.97     22.39 o 
  -1   3   3      182.47      205.40      6.77 o 
   0   3   3     1130.93     1232.43     71.77 o 
   1   3   3       28.49       19.74      3.38 o 
   2   3   3      375.42      361.43      9.62 o 
   3   3   3     2277.08     2235.02     24.44 o 
   4   3   3        6.39       -0.31      5.58 o 
   5   3   3     1782.99     1784.31     25.96 o 
   6   3   3      553.08      550.62     16.08 o 
   7   3   3        1.89        0.39      6.61 o 
   8   3   3      227.45      219.11     13.06 o 
   9   3   3       75.00       61.90     11.33 o 
  10   3   3       52.85       35.00     10.93 o 
  11   3   3        1.55       -0.71      9.83 o 
  12   3   3      101.20      119.71     14.55 o 
  13   3   3        2.01        4.95     11.32 o 
 -13   4   3        5.33        0.79     11.79 o 
 -12   4   3        0.38       10.85      9.99 o 
 -11   4   3        1.64      -10.85     10.85 o 
 -10   4   3      258.12      221.93     15.58 o 
  -9   4   3       15.51       -5.27      9.75 o 
  -8   4   3      550.21      503.72     18.76 o 
  -7   4   3        2.61        0.79      8.41 o 
  -6   4   3      454.07      460.30     14.97 o 
  -5   4   3     1555.10     1466.00     23.15 o 
  -4   4   3       46.72       62.06      6.45 o 
  -3   4   3      690.44      778.16     15.09 o 
  -2   4   3      248.59      237.82      8.43 o 
  -1   4   3     5017.97     5384.94     35.02 o 
   0   4   3      993.98     1124.53     43.23 o 
   1   4   3       26.39       29.81      4.17 o 
   2   4   3       38.75       41.29      5.11 o 
   3   4   3       37.64       43.26      5.82 o 
   4   4   3       90.66       95.51      8.10 o 
   5   4   3      215.06      203.64     10.55 o 
   6   4   3        8.25       13.29      6.92 o 
   7   4   3       66.27       61.35      9.36 o 
   8   4   3        7.20        9.91      7.39 o 
   9   4   3       66.61       85.65     11.40 o 
  10   4   3        0.02       -6.21      9.99 o 
  11   4   3        8.91        4.80     10.93 o 
  12   4   3        6.04        3.07     10.85 o 
  13   4   3        0.02      -12.90     12.90 o 
 -13   5   3       56.12       62.60     13.76 o 
 -12   5   3       14.56        9.75     11.87 o 
 -11   5   3       28.22       27.68     12.03 o 
 -10   5   3       53.71       63.31     10.46 o 
  -9   5   3      167.16      175.14     12.90 o 
  -8   5   3       89.35       99.66     10.93 o 
  -7   5   3      362.05      328.08     14.41 o 
  -6   5   3      612.72      607.08     17.58 o 
  -5   5   3       13.62       30.20      6.61 o 
  -4   5   3      600.66      526.52     14.52 o 
  -3   5   3      822.34      860.91     16.99 o 
  -2   5   3       64.31       73.63      6.29 o 
  -1   5   3      936.16      863.09     15.82 o 
   0   5   3        5.99        2.40      3.00 o 
   1   5   3      388.40      387.62     11.19 o 
   2   5   3        3.65        8.81      4.72 o 
   3   5   3      276.49      271.39     10.47 o 
   4   5   3     2813.94     2616.01     31.60 o 
   5   5   3       38.43       39.09      7.16 o 
   6   5   3      873.82      811.58     20.13 o 
   7   5   3      398.49      342.12     15.91 o 
   8   5   3       23.91       21.31      9.28 o 
   9   5   3      344.92      405.82     18.34 o 
  10   5   3       36.33       41.13     12.43 o 
  11   5   3        0.96        9.28      9.91 o 
  12   5   3        0.72        8.65     11.56 o 
  13   5   3        0.78        6.92     11.72 o 
 -13   6   3       81.43       83.29     15.73 o 
 -12   6   3        0.01       -3.07     10.93 o 
 -11   6   3        0.69       -2.83     11.09 o 
 -10   6   3       74.15       40.66     13.06 o 
  -9   6   3      246.38      279.93     15.74 o 
  -8   6   3        1.03        3.15      9.28 o 
  -7   6   3      107.15      121.38     11.01 o 
  -6   6   3      925.30      901.48     21.95 o 
  -5   6   3        0.24       -1.18      6.61 o 
  -4   6   3      418.44      438.11     14.26 o 
  -3   6   3        3.85        0.63      6.21 o 
  -2   6   3     2454.85     2648.46     29.58 o 
  -1   6   3      580.12      585.12     14.52 o 
   0   6   3      871.38      839.80     12.02 o 
   1   6   3      130.98      153.76      8.50 o 
   2   6   3     1332.58     1285.47     21.70 o 
   3   6   3      667.53      665.96     16.73 o 
   4   6   3     1343.03     1341.72     24.30 o 
   5   6   3      515.89      512.60     16.39 o 
   6   6   3      489.36      494.73     17.26 o 
   7   6   3       43.35       41.52      9.12 o 
   8   6   3      246.60      251.37     15.90 o 
   9   6   3       55.21       37.51     10.30 o 
  10   6   3        5.91        0.71      9.83 o 
  11   6   3       24.75       28.78     13.37 o 
  12   6   3        0.36        6.53     11.09 o 
 -12   7   3       59.71       42.55     14.16 o 
 -11   7   3       33.96       57.09     12.66 o 
 -10   7   3        0.28       -7.31     11.09 o 
  -9   7   3        2.38       -1.18     10.77 o 
  -8   7   3      274.78      243.99     15.19 o 
  -7   7   3      125.79      172.83     12.43 o 
  -6   7   3       83.12       76.61     10.46 o 
  -5   7   3      169.70      151.40     10.86 o 
  -4   7   3      796.27      814.47     19.49 o 
  -3   7   3      321.02      305.65     13.39 o 
  -2   7   3        0.09       -6.53      6.53 o 
  -1   7   3      345.94      348.02     12.60 o 
   0   7   3       88.31       94.52      5.62 o 
   1   7   3     1026.84     1067.02     20.79 o 
   2   7   3      957.27      932.06     19.91 o 
   3   7   3       24.24       36.10      7.94 o 
   4   7   3        0.40        6.05      6.68 o 
   5   7   3       33.72       22.88      7.63 o 
   6   7   3      841.15      849.65     22.80 o 
   7   7   3        0.03        3.70      7.86 o 
   8   7   3       33.92       33.03     11.72 o 
   9   7   3       19.44       27.99     10.62 o 
  10   7   3       87.79       85.42     13.76 o 
  11   7   3        0.39       13.05     11.24 o 
  12   7   3       15.83       20.21     11.32 o 
 -12   8   3        5.90       -0.86     12.27 o 
 -11   8   3        0.00       -8.41     12.66 o 
 -10   8   3       75.25       82.90     12.11 o 
  -9   8   3       49.24       52.69     12.74 o 
  -8   8   3        3.12       -6.45      9.91 o 
  -7   8   3        0.01       16.20      8.89 o 
  -6   8   3      743.26      773.56     22.39 o 
  -5   8   3       62.87       82.50      9.67 o 
  -4   8   3        3.41       -4.72      7.63 o 
  -3   8   3       33.87       24.77      8.02 o 
  -2   8   3        0.37        0.39      7.23 o 
  -1   8   3     1367.71     1373.84     24.61 o 
   0   8   3       44.32       42.39      7.63 o 
   1   8   3       11.36        9.20      6.76 o 
   2   8   3      210.89      193.46     11.18 o 
   3   8   3        2.56        3.38      6.61 o 
   4   8   3     1116.35     1108.78     25.12 o 
   5   8   3        1.02        2.91      7.55 o 
   6   8   3      196.41      183.58     13.46 o 
   7   8   3      115.96      109.11     12.59 o 
   8   8   3      239.32      204.21     17.16 o 
   9   8   3       16.01       24.22     11.40 o 
  10   8   3       71.37       78.73     14.63 o 
  11   8   3       32.50       27.29     13.84 o 
  12   8   3       19.13       11.40     14.08 o 
 -11   9   3        2.45       27.44     11.95 o 
 -10   9   3        3.76      -11.17     12.27 o 
  -9   9   3       61.90       35.55     13.61 o 
  -8   9   3        0.80       -2.52     10.93 o 
  -7   9   3      395.77      406.68     19.84 o 
  -6   9   3        0.30       -9.20      9.20 o 
  -5   9   3      226.47      265.92     14.17 o 
  -4   9   3      838.08      759.49     21.85 o 
  -3   9   3      984.75     1006.67     23.45 o 
  -2   9   3      303.42      290.91     14.49 o 
  -1   9   3      194.44      188.48     12.04 o 
   0   9   3      422.86      422.45     13.94 o 
   1   9   3     1135.31     1094.94     24.10 o 
   2   9   3      836.44      758.12     21.54 o 
   3   9   3      240.28      237.54     12.99 o 
   4   9   3        0.79       -4.40      7.08 o 
   5   9   3       18.63       17.77      8.89 o 
   6   9   3      378.15      402.65     17.79 o 
   7   9   3       55.47       76.52     11.64 o 
   8   9   3       60.20       53.24     13.92 o 
   9   9   3       19.96       16.43     12.97 o 
  10   9   3        2.66        5.43     12.03 o 
  11   9   3       11.96        8.41     14.08 o 
 -11  10   3        6.93        0.86     13.52 o 
 -10  10   3        5.44      -10.22     12.19 o 
  -9  10   3       29.71       40.11     12.50 o 
  -8  10   3       25.64       29.72     11.25 o 
  -7  10   3       23.41       39.00     10.38 o 
  -6  10   3       68.26       86.44     10.85 o 
  -5  10   3      592.87      583.17     20.80 o 
  -4  10   3        2.91       12.03      8.41 o 
  -3  10   3        2.60        0.00      8.33 o 
  -2  10   3     1112.63     1120.51     25.90 o 
  -1  10   3     1593.08     1641.10     30.30 o 
   0  10   3      365.30      392.75     19.57 o 
   1  10   3      137.91      159.79     11.64 o 
   2  10   3       91.07       92.03     10.54 o 
   3  10   3      550.35      535.48     19.38 o 
   4  10   3       38.27       49.62      9.75 o 
   5  10   3       35.22       45.69      9.99 o 
   6  10   3        4.76       20.68     10.06 o 
   7  10   3       69.10       65.99     11.88 o 
   8  10   3       84.87       78.73     14.94 o 
   9  10   3       34.36       40.18     12.42 o 
  10  10   3        1.30       15.57     10.85 o 
 -10  11   3       19.13       33.42     11.87 o 
  -9  11   3       97.69       94.15     15.18 o 
  -8  11   3       31.57       33.42     12.66 o 
  -7  11   3      146.83      178.81     15.73 o 
  -6  11   3      167.92      143.89     14.24 o 
  -5  11   3        7.44       -0.63      9.44 o 
  -4  11   3      141.77      135.63     13.37 o 
  -3  11   3      115.08       75.52     12.51 o 
  -2  11   3       12.32        8.65      9.04 o 
  -1  11   3       30.56       32.48      9.12 o 
   0  11   3       40.53       32.81      6.95 o 
   1  11   3      472.80      500.24     19.30 o 
   2  11   3       93.08      100.37     12.11 o 
   3  11   3       40.98       26.66      9.28 o 
   4  11   3      103.79       75.20     11.56 o 
   5  11   3      143.78      109.03     13.61 o 
   6  11   3        6.23        7.94     10.46 o 
   7  11   3       37.67       62.60     11.64 o 
   8  11   3       34.59       45.14     13.53 o 
   9  11   3       14.81       17.77     12.82 o 
  10  11   3        6.89        7.78     12.90 o 
  -9  12   3       44.70       81.47     15.18 o 
  -8  12   3       45.71       31.22     14.16 o 
  -7  12   3       23.25       26.42     12.03 o 
  -6  12   3       84.12       58.36     14.00 o 
  -5  12   3       79.56       81.25     12.35 o 
  -4  12   3       23.01       21.55      9.99 o 
  -3  12   3       80.58       67.33     11.64 o 
  -2  12   3      143.49      154.11     14.40 o 
  -1  12   3       72.07       81.87     11.56 o 
   0  12   3       18.63       11.19      6.53 o 
   1  12   3        7.04       33.26      9.12 o 
   2  12   3      184.04      174.43     13.85 o 
   3  12   3      142.42      148.37     13.22 o 
   4  12   3       64.20       50.49     12.19 o 
   5  12   3       46.88       34.60     12.03 o 
   6  12   3       23.16       21.47     10.77 o 
   7  12   3      108.17      122.07     15.42 o 
   8  12   3       10.76       33.10     12.50 o 
   9  12   3      145.25      159.45     18.49 o 
  -8  13   3        7.51       -6.68     12.74 o 
  -7  13   3        3.91      -12.66     12.66 o 
  -6  13   3        0.16        1.49     11.56 o 
  -5  13   3        8.07        0.71     10.62 o 
  -4  13   3       60.38       76.92     12.74 o 
  -3  13   3      116.38      102.89     12.82 o 
  -2  13   3      416.05      385.95     19.13 o 
  -1  13   3       43.06       44.83     11.17 o 
   0  13   3        1.08       -6.95      6.95 o 
   1  13   3        1.41       14.39      9.12 o 
   2  13   3        1.20        0.00      9.67 o 
   3  13   3        0.31        2.75      9.75 o 
   4  13   3        0.02        1.42      9.99 o 
   5  13   3        3.88        8.10     10.93 o 
   6  13   3       17.35       26.34     12.27 o 
   7  13   3       23.56       22.02     12.74 o 
   8  13   3       40.96       19.90     14.31 o 
  -7  14   3       56.44       57.33     14.86 o 
  -6  14   3       47.99       56.39     15.81 o 
  -5  14   3        2.71        3.15     11.95 o 
  -4  14   3       53.75       63.62     12.03 o 
  -3  14   3      109.30      153.93     14.87 o 
  -2  14   3        7.14      -10.77     10.77 o 
  -1  14   3       75.33       85.02     13.84 o 
   0  14   3       17.76        9.77      8.75 o 
   1  14   3       16.52       24.46     11.09 o 
   2  14   3       24.69       32.16     12.19 o 
   3  14   3        0.16        1.49     11.17 o 
   4  14   3       60.01       64.02     14.94 o 
   5  14   3       16.86       30.43     10.85 o 
   6  14   3       20.34        5.03     13.60 o 
  -5  15   3        0.04        0.86     12.35 o 
  -4  15   3       67.94       47.03     15.49 o 
  -3  15   3       11.92       -5.66     12.74 o 
  -2  15   3       18.27       15.02     11.95 o 
  -1  15   3       12.93        1.57     13.05 o 
   0  15   3      332.11      356.19     20.78 o 
   1  15   3       11.86       26.74     11.56 o 
   2  15   3      122.21      138.91     16.60 o 
   3  15   3       12.40       24.46     11.95 o 
   4  15   3       26.51       39.48     12.27 o 
   5  15   3        0.03        0.00     12.19 o 
  -3  16   3       33.82       23.67     15.88 o 
  -2  16   3       18.95       43.96     14.39 o 
  -1  16   3       43.72       47.89     14.23 o 
   0  16   3       24.31       41.34      9.20 o 
   1  16   3       10.96       35.23     12.27 o 
   2  16   3        4.20       -3.46     12.66 o 
 -14   0   4       43.15       32.71     13.68 o 
 -12   0   4      188.55      173.95     15.89 o 
 -10   0   4     1533.66     1517.73     32.33 o 
  -8   0   4      436.16      398.91     15.52 o 
  -6   0   4      763.01      771.58     17.92 o 
  -4   0   4       23.44       29.41      5.11 o 
  -2   0   4     1777.69     1730.10     18.99 o 
   0   0   4     1732.25     1659.05     12.62 o 
   2   0   4     8051.82     8330.13     43.91 o 
   4   0   4      145.46      112.78      7.56 o 
   6   0   4      139.43      168.07     10.23 o 
   8   0   4       77.83       88.01     10.70 o 
  10   0   4      706.13      659.45     24.83 o 
  12   0   4       65.90       61.74     11.88 o 
 -14   1   4        3.76       16.36     13.21 o 
 -13   1   4        0.68        3.93     10.62 o 
 -12   1   4       12.08       12.66      9.91 o 
 -11   1   4      128.80      140.89     14.47 o 
 -10   1   4      291.08      290.44     17.08 o 
  -9   1   4       60.05       51.20     10.07 o 
  -8   1   4        9.15        9.36      7.94 o 
  -7   1   4       26.77       30.51      7.71 o 
  -6   1   4        6.65       -2.75      6.45 o 
  -5   1   4      208.97      234.37     10.00 o 
  -4   1   4     1417.59     1496.06     20.79 o 
  -3   1   4     2241.66     2552.09     24.86 o 
  -2   1   4     3163.12     3430.41     27.19 o 
  -1   1   4     7048.85     7997.77     39.96 o 
   0   1   4    14399.97    14366.40    361.40 o 
   1   1   4       22.25       37.83      4.25 o 
   2   1   4       66.49       84.65      5.74 o 
   3   1   4     1284.72     1320.94     19.20 o 
   4   1   4      838.03      861.89     16.83 o 
   5   1   4     1067.20     1153.76     21.11 o 
   6   1   4      434.94      486.79     15.36 o 
   7   1   4       85.30       85.90      9.36 o 
   8   1   4     1736.18     1794.79     32.54 o 
   9   1   4      175.07      167.67     14.48 o 
  10   1   4      135.92      125.63     13.45 o 
  11   1   4       49.66       64.57     13.21 o 
  12   1   4        1.21       18.16     10.77 o 
  13   1   4        0.61       15.02     10.85 o 
 -14   2   4        4.96       -1.73     13.60 o 
 -13   2   4        0.28       10.22     10.93 o 
 -12   2   4        6.55        7.08     11.24 o 
 -11   2   4      481.80      467.55     20.95 o 
 -10   2   4      240.47      210.04     15.11 o 
  -9   2   4      902.69      846.02     23.27 o 
  -8   2   4     1039.23     1042.04     24.01 o 
  -7   2   4     1210.89     1111.76     23.01 o 
  -6   2   4       46.36       43.96      7.47 o 
  -5   2   4      110.80      103.54      8.42 o 
  -4   2   4     1102.65     1104.87     18.21 o 
  -3   2   4     2621.13     3021.40     27.87 o 
  -2   2   4      584.40      779.56     13.51 o 
  -1   2   4     1777.01     1969.86     20.51 o 
   0   2   4      622.44      622.96     29.28 o 
   1   2   4     2315.93     2251.14     22.58 o 
   2   2   4     1483.90     1679.99     20.75 o 
   3   2   4       84.71       79.70      6.69 o 
   4   2   4       65.94       64.42      6.84 o 
   5   2   4      179.09      196.92      9.68 o 
   6   2   4       83.95       81.49      8.42 o 
   7   2   4      163.60      196.95     11.72 o 
   8   2   4       13.18       27.99      8.89 o 
   9   2   4      105.58      124.20     12.11 o 
  10   2   4       81.55      109.80     12.74 o 
  11   2   4       28.79       26.11     13.05 o 
  12   2   4        0.60       16.75     10.69 o 
  13   2   4       11.20       13.52     13.68 o 
 -13   3   4       48.80       47.19     13.29 o 
 -12   3   4        3.24        0.71     11.32 o 
 -11   3   4       14.11        9.75     11.24 o 
 -10   3   4        0.11       -2.91      9.51 o 
  -9   3   4      129.71      120.76     11.09 o 
  -8   3   4       62.84       58.20      9.20 o 
  -7   3   4      247.46      278.74     13.22 o 
  -6   3   4     1118.66     1217.89     22.93 o 
  -5   3   4      204.25      221.91     10.39 o 
  -4   3   4        1.84        9.75      4.64 o 
  -3   3   4     1361.62     1771.14     22.14 o 
  -2   3   4      595.83      668.78     13.27 o 
  -1   3   4     2099.33     2447.68     24.04 o 
   0   3   4     1060.48     1127.27     64.44 o 
   1   3   4     3072.39     3611.00     29.58 o 
   2   3   4       19.64       25.24      4.88 o 
   3   3   4      488.50      505.08     12.93 o 
   4   3   4      302.78      299.93     11.03 o 
   5   3   4        0.66       -3.54      6.45 o 
   6   3   4        0.13       -6.37      6.37 o 
   7   3   4        0.22       10.77      6.84 o 
   8   3   4        0.45       -8.10      8.10 o 
   9   3   4       57.15       60.95     11.72 o 
  10   3   4        1.48       -8.18     10.30 o 
  11   3   4       94.33       93.68     13.53 o 
  12   3   4       48.60       77.38     14.23 o 
  13   3   4       39.34       42.70     13.76 o 
 -13   4   4       40.20       48.13     14.55 o 
 -12   4   4        2.53       -2.20     11.09 o 
 -11   4   4      158.93      187.63     14.71 o 
 -10   4   4       30.16       19.27      9.83 o 
  -9   4   4       68.33       60.48      9.99 o 
  -8   4   4       80.18       49.40      9.67 o 
  -7   4   4      516.36      532.32     17.57 o 
  -6   4   4      812.69      864.03     20.36 o 
  -5   4   4      258.79      274.86     12.05 o 
  -4   4   4      195.18      199.86      9.84 o 
  -3   4   4     2231.64     2397.92     27.10 o 
  -2   4   4     2543.37     2910.60     28.69 o 
  -1   4   4      363.29      428.41     11.27 o 
   0   4   4      152.63      177.82      5.59 o 
   1   4   4      795.23      903.09     16.28 o 
   2   4   4      508.98      556.27     13.41 o 
   3   4   4      119.76      136.60      8.66 o 
   4   4   4     1145.96     1206.58     21.91 o 
   5   4   4      943.73      980.06     20.93 o 
   6   4   4       14.62        6.29      7.00 o 
   7   4   4     1611.54     1714.12     31.02 o 
   8   4   4       33.09       37.59      9.44 o 
   9   4   4        8.02       19.19      8.96 o 
  10   4   4      122.87      134.43     13.84 o 
  11   4   4       83.51       73.70     13.69 o 
  12   4   4        1.97       20.52     11.32 o 
  13   4   4        7.00       10.46     13.84 o 
 -13   5   4        4.51        5.82     12.66 o 
 -12   5   4       74.25       66.85     14.39 o 
 -11   5   4       75.65       77.15     12.27 o 
 -10   5   4       87.32       84.16     12.43 o 
  -9   5   4      487.27      503.78     20.48 o 
  -8   5   4       38.24       42.62      9.44 o 
  -7   5   4        1.17        0.94      8.10 o 
  -6   5   4      163.19      162.49     10.54 o 
  -5   5   4      296.10      317.49     12.13 o 
  -4   5   4      752.53      853.48     18.55 o 
  -3   5   4      804.41      891.09     18.25 o 
  -2   5   4       52.49       48.61      5.58 o 
  -1   5   4     3737.07     4558.16     36.74 o 
   0   5   4      256.89      281.90      8.94 o 
   1   5   4       24.41       22.33      5.03 o 
   2   5   4     1579.45     1575.43     23.40 o 
   3   5   4      230.71      177.06      9.84 o 
   4   5   4      104.09       96.69      8.81 o 
   5   5   4      269.97      240.43     12.52 o 
   6   5   4       77.42       66.46      9.28 o 
   7   5   4      411.31      429.69     16.93 o 
   8   5   4      369.49      380.37     17.56 o 
   9   5   4      593.50      609.81     23.24 o 
  10   5   4      244.56      239.93     16.68 o 
  11   5   4       12.89        8.89     10.54 o 
  12   5   4        8.44        4.09     11.56 o 
 -13   6   4       16.93       23.28     12.90 o 
 -12   6   4        8.46       16.51     11.48 o 
 -11   6   4       20.19       33.58     11.17 o 
 -10   6   4       10.79      -10.93     10.93 o 
  -9   6   4      106.75       97.93     12.82 o 
  -8   6   4      184.39      167.05     13.93 o 
  -7   6   4       74.44       80.23     10.07 o 
  -6   6   4       28.42       27.45      8.10 o 
  -5   6   4      344.68      364.55     14.18 o 
  -4   6   4       94.98      132.87      9.68 o 
  -3   6   4       10.09        7.31      6.13 o 
  -2   6   4        1.58        6.92      5.35 o 
  -1   6   4        3.10       15.65      5.50 o 
   0   6   4        0.21       -0.79      3.89 o 
   1   6   4       60.52       74.25      7.63 o 
   2   6   4       64.98       50.81      7.39 o 
   3   6   4     1732.10     1864.73     28.07 o 
   4   6   4       14.59       24.85      7.63 o 
   5   6   4        0.83       -0.47      7.31 o 
   6   6   4      123.22      113.83     11.01 o 
   7   6   4      229.67      267.89     15.58 o 
   8   6   4      213.86      200.50     14.87 o 
   9   6   4       88.31       87.07     14.47 o 
  10   6   4      116.14      141.66     15.18 o 
  11   6   4        5.61       21.39     11.17 o 
  12   6   4        3.80        5.03     12.27 o 
 -12   7   4       33.23       35.07     14.71 o 
 -11   7   4        0.23      -10.46     11.24 o 
 -10   7   4        1.08        8.89     10.30 o 
  -9   7   4       15.90       -3.15     10.93 o 
  -8   7   4       29.08       28.39      9.59 o 
  -7   7   4       36.00       41.52      9.12 o 
  -6   7   4     2153.97     2171.63     34.34 o 
  -5   7   4       98.29      112.65     10.62 o 
  -4   7   4       41.70       31.54      7.79 o 
  -3   7   4      806.35      927.86     20.60 o 
  -2   7   4        8.84       14.39      6.45 o 
  -1   7   4     1300.12     1306.61     23.42 o 
   0   7   4      201.96      234.69      8.12 o 
   1   7   4      301.84      286.25     12.13 o 
   2   7   4      422.85      424.12     14.73 o 
   3   7   4        3.44        8.41      6.45 o 
   4   7   4      907.67      943.05     22.42 o 
   5   7   4        4.14       -5.58      7.55 o 
   6   7   4      344.47      323.83     15.83 o 
   7   7   4       36.90       35.39      9.91 o 
   8   7   4      165.61      161.52     15.81 o 
   9   7   4       74.06       94.06     13.53 o 
  10   7   4        0.08       -6.53     11.87 o 
  11   7   4        4.63        7.94     11.79 o 
  12   7   4        8.60       12.97     12.50 o 
 -12   8   4       20.87       34.91     14.39 o 
 -11   8   4       20.57       41.36     10.62 o 
 -10   8   4        9.84        3.62     10.07 o 
  -9   8   4       47.26       25.01     12.11 o 
  -8   8   4      288.82      286.81     16.92 o 
  -7   8   4       17.57       39.55      9.44 o 
  -6   8   4      332.18      372.46     16.53 o 
  -5   8   4        0.44       -7.86      7.86 o 
  -4   8   4       92.02       81.89      9.36 o 
  -3   8   4      150.75      152.09     10.78 o 
  -2   8   4      260.03      273.16     12.99 o 
  -1   8   4      248.57      251.66     12.52 o 
   0   8   4      745.24      748.26     22.76 o 
   1   8   4      548.31      531.66     17.10 o 
   2   8   4      311.16      290.15     13.39 o 
   3   8   4       22.64       24.85      7.71 o 
   4   8   4        3.87       -6.13      7.63 o 
   5   8   4        0.19        5.03      7.47 o 
   6   8   4      717.50      696.73     22.70 o 
   7   8   4      279.82      235.01     15.19 o 
   8   8   4      186.74      184.74     15.74 o 
   9   8   4      123.44      138.29     15.18 o 
  10   8   4       37.64       46.40     13.21 o 
  11   8   4        0.40       -3.30     12.03 o 
 -11   9   4        2.08        3.30     11.32 o 
 -10   9   4       33.49       50.72     12.58 o 
  -9   9   4        0.60       -7.71     10.85 o 
  -8   9   4      167.53      149.87     14.32 o 
  -7   9   4       18.24        3.62     10.38 o 
  -6   9   4       39.87       31.30      9.91 o 
  -5   9   4      188.54      203.72     13.53 o 
  -4   9   4      240.71      273.81     14.64 o 
  -3   9   4       23.60       18.87      8.10 o 
  -2   9   4       11.92       22.88      7.94 o 
  -1   9   4        0.36       -8.26      8.26 o 
   0   9   4      197.81      181.75      8.36 o 
   1   9   4       99.66       81.97      9.83 o 
   2   9   4      193.18      205.23     12.43 o 
   3   9   4      127.22      120.68     11.80 o 
   4   9   4      461.41      444.48     17.96 o 
   5   9   4        0.03       19.19      7.47 o 
   6   9   4       73.27       90.37     11.95 o 
   7   9   4        5.41       -0.63      9.75 o 
   8   9   4      639.68      703.87     25.61 o 
   9   9   4       10.25       16.28     12.11 o 
  10   9   4       13.34       17.61     12.82 o 
  11   9   4       20.87       10.46     14.39 o 
 -11  10   4        0.01      -12.97     12.97 o 
 -10  10   4        3.69      -11.72     11.72 o 
  -9  10   4        4.04       -2.20     12.97 o 
  -8  10   4      104.11      136.86     15.26 o 
  -7  10   4      253.45      249.23     16.60 o 
  -6  10   4       22.41       -2.44     11.87 o 
  -5  10   4      288.68      267.38     15.98 o 
  -4  10   4       26.19       32.56      8.81 o 
  -3  10   4      621.73      655.47     21.28 o 
  -2  10   4        0.00       -8.81      8.81 o 
  -1  10   4       70.79       69.37      9.83 o 
   0  10   4       23.12       18.68      5.95 o 
   1  10   4      288.76      292.12     15.03 o 
   2  10   4       19.37       17.06      8.73 o 
   3  10   4      203.37      190.74     13.85 o 
   4  10   4        0.80        3.38      9.12 o 
   5  10   4      151.08      141.06     13.37 o 
   6  10   4      213.02      234.95     17.63 o 
   7  10   4      155.34      196.51     15.34 o 
   8  10   4       63.82       47.97     14.79 o 
   9  10   4       14.73        6.29     12.03 o 
  10  10   4        1.16      -13.21     13.21 o 
 -10  11   4        1.71      -11.09     12.66 o 
  -9  11   4        0.13      -10.30     10.77 o 
  -8  11   4        1.56      -11.32     11.32 o 
  -7  11   4       20.56       33.42     11.40 o 
  -6  11   4        5.50       24.30     10.14 o 
  -5  11   4        2.22       -1.89     10.14 o 
  -4  11   4        0.22       10.14      9.83 o 
  -3  11   4      119.56       86.69     11.88 o 
  -2  11   4        3.04       26.89      8.02 o 
  -1  11   4      334.28      321.04     16.93 o 
   0  11   4        2.43        3.03      5.89 o 
   1  11   4      329.43      308.91     17.00 o 
   2  11   4        1.49       -9.36      9.36 o 
   3  11   4       12.55        8.26      9.91 o 
   4  11   4      158.37      157.34     13.92 o 
   5  11   4        6.65        5.82     10.06 o 
   6  11   4        0.05        2.04     10.38 o 
   7  11   4       32.62       31.30     12.50 o 
   8  11   4        0.14       19.42     10.06 o 
   9  11   4       10.60       14.94     12.27 o 
  -9  12   4        0.04       12.66     11.24 o 
  -8  12   4       66.64       42.94     14.16 o 
  -7  12   4       97.22      119.24     13.45 o 
  -6  12   4        2.91       -6.37     11.48 o 
  -5  12   4        2.78       -2.04     11.17 o 
  -4  12   4        0.01       -5.19     10.69 o 
  -3  12   4       44.50       41.60     10.46 o 
  -2  12   4        3.71       16.67      9.12 o 
  -1  12   4       24.54       28.62     10.30 o 
   0  12   4      124.34      137.78      9.39 o 
   1  12   4       10.11       15.96      9.83 o 
   2  12   4       41.69       36.96     11.17 o 
   3  12   4      155.64      144.60     14.24 o 
   4  12   4        4.44      -11.72     11.72 o 
   5  12   4        5.24      -11.09     11.09 o 
   6  12   4       36.12       62.75     11.32 o 
   7  12   4        2.11       13.29     11.79 o 
   8  12   4       43.23       44.04     12.98 o 
  -8  13   4       53.05       65.67     14.78 o 
  -7  13   4        4.46       10.54     11.24 o 
  -6  13   4       64.09       99.33     13.29 o 
  -5  13   4       34.75       32.40     12.27 o 
  -4  13   4        1.27       -6.37     10.54 o 
  -3  13   4        4.48        2.04      9.83 o 
  -2  13   4        0.27       -2.04     11.40 o 
  -1  13   4       73.26       74.95     13.06 o 
   0  13   4        8.62       18.60     11.68 o 
   1  13   4       87.11      108.07     13.06 o 
   2  13   4       27.59        7.55     12.11 o 
   3  13   4      101.83      127.66     13.92 o 
   4  13   4       23.43       24.77     11.40 o 
   5  13   4       61.38       66.14     13.13 o 
   6  13   4       62.35       71.72     13.68 o 
   7  13   4       40.82       20.13     14.86 o 
  -7  14   4       27.62       45.29     14.23 o 
  -6  14   4        3.71       -9.99     11.56 o 
  -5  14   4        9.11       -4.01     11.48 o 
  -4  14   4      115.05       97.61     14.16 o 
  -3  14   4       19.31       14.31     11.87 o 
  -2  14   4        3.78      -12.19     12.19 o 
  -1  14   4       39.73       33.03     12.11 o 
   0  14   4       76.04       71.29      9.75 o 
   1  14   4       23.60       -0.71     11.72 o 
   2  14   4       92.69       93.91     13.61 o 
   3  14   4       20.84       24.61     11.64 o 
   4  14   4        1.34      -11.24     11.24 o 
   5  14   4        0.03        2.44     11.72 o 
   6  14   4        0.90        0.86     11.17 o 
  -5  15   4       19.69       11.24     13.29 o 
  -4  15   4       11.49       20.21     12.35 o 
  -3  15   4        1.60       29.57     11.24 o 
  -2  15   4       59.09       54.97     13.45 o 
  -1  15   4        0.71        6.37     11.48 o 
   0  15   4       23.29       37.39      9.21 o 
   1  15   4       35.28       40.34     13.45 o 
   2  15   4       11.67       26.18     11.40 o 
   3  15   4        9.88       11.72     12.03 o 
   4  15   4        9.85       18.95     12.97 o 
  -1  16   4       25.70       19.19     13.29 o 
   0  16   4        1.96       14.76     10.46 o 
 -13   0   5       65.41       91.54     13.84 o 
 -11   0   5       28.07       38.30     10.77 o 
  -9   0   5       85.45       83.53     11.09 o 
  -7   0   5      242.82      251.65     12.59 o 
  -5   0   5     2044.63     1972.18     26.95 o 
  -3   0   5        1.12       -4.95      4.95 o 
  -1   0   5     7473.43     8562.28     45.66 o 
   1   0   5     1986.74     2247.72     24.08 o 
   3   0   5      556.68      557.79     13.81 o 
   5   0   5     1238.53     1200.10     22.63 o 
   7   0   5     1228.50     1353.36     27.50 o 
   9   0   5      205.71      213.40     15.74 o 
  11   0   5       95.50       77.24     13.61 o 
  13   0   5       76.01       52.77     15.57 o 
 -13   1   5        1.01       19.19     11.56 o 
 -12   1   5       53.07       60.71     13.13 o 
 -11   1   5       13.70       13.68     10.14 o 
 -10   1   5      966.00      978.31     27.14 o 
  -9   1   5       40.23       35.15      8.81 o 
  -8   1   5       90.80      106.27     10.54 o 
  -7   1   5     1354.97     1181.23     24.76 o 
  -6   1   5      126.78      125.26      9.13 o 
  -5   1   5       22.75       32.87      6.13 o 
  -4   1   5      181.10      187.74      8.89 o 
  -3   1   5      610.56      607.76     13.66 o 
  -2   1   5      233.11      322.75     10.00 o 
  -1   1   5        8.57        7.47      4.40 o 
   0   1   5      591.42      668.85     23.30 o 
   1   1   5     1894.34     2034.00     23.02 o 
   2   1   5        2.82        5.98      4.80 o 
   3   1   5       87.50       66.16      7.16 o 
   4   1   5      254.58      260.23     11.02 o 
   5   1   5      314.69      324.93     12.29 o 
   6   1   5      169.31      173.51     10.78 o 
   7   1   5      397.98      432.54     17.01 o 
   8   1   5       11.89       22.73      8.89 o 
   9   1   5      265.48      277.19     16.92 o 
  10   1   5       31.61       42.31     12.35 o 
  11   1   5       13.72       24.93     11.64 o 
  12   1   5       76.96       84.15     15.89 o 
  13   1   5        1.51       13.84     12.66 o 
 -13   2   5        1.10       15.33     12.03 o 
 -12   2   5        2.32       -6.61     12.58 o 
 -11   2   5       11.78       14.47     10.30 o 
 -10   2   5      151.60      156.56     14.40 o 
  -9   2   5       86.72       87.78     11.17 o 
  -8   2   5       73.37       72.83     10.07 o 
  -7   2   5      592.62      539.05     17.74 o 
  -6   2   5        0.02        0.79      7.08 o 
  -5   2   5        3.65        1.02      5.98 o 
  -4   2   5      197.44      223.88     10.00 o 
  -3   2   5        8.17        5.27      4.80 o 
  -2   2   5      994.71     1190.76     18.20 o 
  -1   2   5      388.98      443.34     11.59 o 
   0   2   5      858.38      886.11     32.63 o 
   1   2   5      867.81     1033.78     17.16 o 
   2   2   5      788.71      850.03     16.44 o 
   3   2   5     1998.93     2147.28     26.80 o 
   4   2   5       55.31       43.65      7.00 o 
   5   2   5     1147.83     1223.98     23.32 o 
   6   2   5       39.92       26.74      7.55 o 
   7   2   5      189.80      194.52     12.67 o 
   8   2   5       12.60       30.35      9.28 o 
   9   2   5       35.12       72.90     11.72 o 
  10   2   5       13.84       18.79     11.64 o 
  11   2   5        0.61       15.10     10.46 o 
  12   2   5        0.33       13.52     10.22 o 
  13   2   5       23.37       31.45     14.08 o 
 -13   3   5        6.76       -4.88     13.45 o 
 -12   3   5       78.77       57.81     14.08 o 
 -11   3   5        1.19       20.76      9.99 o 
 -10   3   5        2.86        3.62      9.51 o 
  -9   3   5      275.79      262.57     15.66 o 
  -8   3   5      155.82      156.02     12.98 o 
  -7   3   5      235.37      244.08     13.54 o 
  -6   3   5       21.42       35.78      7.55 o 
  -5   3   5      231.54      249.16     11.26 o 
  -4   3   5      300.08      328.35     11.66 o 
  -3   3   5       53.15       58.52      6.92 o 
  -2   3   5      115.33      116.38      7.87 o 
  -1   3   5     2610.08     2904.74     28.62 o 
   0   3   5     1856.90     2078.48     87.02 o 
   1   3   5      270.66      300.96     10.32 o 
   2   3   5       42.34       40.58      6.13 o 
   3   3   5      186.46      184.58      9.60 o 
   4   3   5       25.71       24.38      6.45 o 
   5   3   5      433.12      422.63     14.73 o 
   6   3   5       14.90        5.58      7.16 o 
   7   3   5      284.14      291.26     15.04 o 
   8   3   5        0.96        4.80      8.49 o 
   9   3   5       62.59       64.96     11.01 o 
  10   3   5      357.10      437.68     20.94 o 
  11   3   5        0.23      -13.13     13.13 o 
  12   3   5        6.18        4.88     12.82 o 
 -13   4   5        0.32       -8.33     12.11 o 
 -12   4   5       53.97       80.29     13.05 o 
 -11   4   5       45.63       53.56     12.35 o 
 -10   4   5        0.51       -8.10      9.83 o 
  -9   4   5        1.87        5.03      9.36 o 
  -8   4   5       70.61      104.45     10.30 o 
  -7   4   5       20.40       21.94      8.49 o 
  -6   4   5        3.09        4.95      6.45 o 
  -5   4   5        6.69       18.32      6.84 o 
  -4   4   5       85.28       60.42      7.55 o 
  -3   4   5      784.00      825.17     17.37 o 
  -2   4   5      264.89      259.09     10.63 o 
  -1   4   5      372.06      376.62     11.90 o 
   0   4   5      156.27      168.59      8.03 o 
   1   4   5       27.32       15.73      5.19 o 
   2   4   5      154.01      168.57      9.52 o 
   3   4   5       34.39       24.30      6.61 o 
   4   4   5     1967.12     1987.27     29.37 o 
   5   4   5     1027.97      940.87     21.72 o 
   6   4   5     1005.66      993.35     23.45 o 
   7   4   5       35.73       37.51      9.83 o 
   8   4   5      438.47      508.59     20.08 o 
   9   4   5      389.20      381.14     19.53 o 
  10   4   5      119.44       97.54     14.16 o 
  11   4   5       23.66       34.36     12.90 o 
  12   4   5       16.75       32.08     11.48 o 
 -13   5   5        2.99       -5.98     12.90 o 
 -12   5   5        9.04       20.21     12.82 o 
 -11   5   5       26.19       42.54     12.50 o 
 -10   5   5        2.10       -9.04     10.69 o 
  -9   5   5      145.16      141.37     13.37 o 
  -8   5   5        0.36       -8.89      8.89 o 
  -7   5   5      292.81      305.28     14.33 o 
  -6   5   5      328.18      378.11     15.35 o 
  -5   5   5       42.81       42.78      7.86 o 
  -4   5   5        7.76        2.20      6.05 o 
  -3   5   5      148.68      163.99      9.68 o 
  -2   5   5      401.48      382.81     13.24 o 
  -1   5   5      432.75      467.39     13.40 o 
   0   5   5      158.17      157.33     10.27 o 
   1   5   5      538.01      569.20     14.98 o 
   2   5   5        9.08        0.00      6.13 o 
   3   5   5        3.96       -0.39      6.61 o 
   4   5   5      292.03      315.50     13.62 o 
   5   5   5      397.91      380.43     15.52 o 
   6   5   5      536.44      544.10     18.68 o 
   7   5   5      298.63      309.99     16.37 o 
   8   5   5      337.12      282.69     15.82 o 
   9   5   5        2.64        0.00     10.22 o 
  10   5   5        3.05       -4.17     11.24 o 
  11   5   5       16.34       11.56     11.24 o 
  12   5   5       30.61       32.87     13.92 o 
 -12   6   5        1.84       -0.79     11.09 o 
 -11   6   5       58.64       44.83     13.21 o 
 -10   6   5       10.46       20.13     10.62 o 
  -9   6   5        7.88       23.83      9.51 o 
  -8   6   5       61.01       45.14     10.62 o 
  -7   6   5      274.46      292.65     15.11 o 
  -6   6   5       12.01        4.17      8.34 o 
  -5   6   5      605.57      620.43     18.92 o 
  -4   6   5      192.75      154.49      9.99 o 
  -3   6   5      120.78      114.87      9.28 o 
  -2   6   5       32.32       45.38      7.47 o 
  -1   6   5     2594.51     2874.52     32.58 o 
   0   6   5       16.42       10.33      4.47 o 
   1   6   5      124.17      121.56      9.44 o 
   2   6   5       88.78       69.70      7.63 o 
   3   6   5       77.96       93.76      8.81 o 
   4   6   5      335.44      350.73     14.96 o 
   5   6   5      629.20      652.88     19.63 o 
   6   6   5      847.64      897.46     24.14 o 
   7   6   5       25.36       11.56     10.93 o 
   8   6   5       28.58       59.14     10.93 o 
   9   6   5      156.16      158.83     15.66 o 
  10   6   5       15.06       24.61     12.42 o 
  11   6   5       36.64       67.47     13.92 o 
  12   6   5       41.59       79.90     13.21 o 
 -12   7   5        4.62        5.03     11.95 o 
 -11   7   5        9.89      -11.95     11.95 o 
 -10   7   5        2.11       -5.58     11.24 o 
  -9   7   5       36.36       44.98     12.43 o 
  -8   7   5       81.53       73.70     12.66 o 
  -7   7   5       40.41       32.01     10.93 o 
  -6   7   5      117.07      131.77     12.35 o 
  -5   7   5       16.31       19.50      7.31 o 
  -4   7   5      221.91      234.23     12.28 o 
  -3   7   5       61.00       69.84      8.34 o 
  -2   7   5     1094.50     1033.84     22.13 o 
  -1   7   5       65.88       62.29      8.34 o 
   0   7   5      150.52      149.96      7.29 o 
   1   7   5       69.15       69.53      8.42 o 
   2   7   5      345.45      311.78     13.78 o 
   3   7   5       33.07       22.57      6.92 o 
   4   7   5      683.21      711.61     20.34 o 
   5   7   5       13.50        9.91      8.81 o 
   6   7   5       45.10       60.16      9.83 o 
   7   7   5        0.14        0.55      9.83 o 
   8   7   5      253.22      294.95     17.39 o 
   9   7   5       94.74      141.34     14.08 o 
  10   7   5       40.91       46.87     13.53 o 
  11   7   5       19.30       -8.26     13.60 o 
 -12   8   5        0.01       13.92     11.64 o 
 -11   8   5       10.44       16.04     11.48 o 
 -10   8   5        5.31       11.09     11.17 o 
  -9   8   5       75.71       63.08     13.92 o 
  -8   8   5      203.43      191.67     15.11 o 
  -7   8   5        3.83       16.83      9.91 o 
  -6   8   5      526.53      553.35     19.62 o 
  -5   8   5       33.59       24.22      9.59 o 
  -4   8   5      206.94      235.22     13.14 o 
  -3   8   5        1.64        3.15      6.84 o 
  -2   8   5     1724.55     1728.53     29.62 o 
  -1   8   5      153.08      156.97     10.78 o 
   0   8   5     1900.29     1840.75     22.27 o 
   1   8   5      149.55      141.78     10.23 o 
   2   8   5      359.94      289.71     14.25 o 
   3   8   5       26.25       28.86      8.18 o 
   4   8   5      511.17      597.34     20.09 o 
   5   8   5       31.00       28.86      9.59 o 
   6   8   5        1.10       -8.65      8.96 o 
   7   8   5      520.83      462.67     21.50 o 
   8   8   5      143.55      145.06     14.87 o 
   9   8   5      115.04      136.94     16.20 o 
  10   8   5       48.77       72.04     14.00 o 
  11   8   5        6.24        6.84     13.68 o 
 -11   9   5       84.95      112.55     15.34 o 
 -10   9   5        2.70       16.28     11.17 o 
  -9   9   5       27.45       29.49     12.66 o 
  -8   9   5       69.02       62.68     12.19 o 
  -7   9   5       71.43       78.89     12.58 o 
  -6   9   5       27.39        4.64     10.07 o 
  -5   9   5      106.18      127.51     11.96 o 
  -4   9   5      531.52      555.44     20.01 o 
  -3   9   5      326.67      331.29     15.27 o 
  -2   9   5     1356.80     1333.99     28.30 o 
  -1   9   5      503.77      519.76     18.28 o 
   0   9   5       20.81       20.44      8.06 o 
   1   9   5      232.56      246.10     14.32 o 
   2   9   5      250.94      270.91     14.40 o 
   3   9   5      340.89      294.85     15.82 o 
   4   9   5      106.26       90.93     11.41 o 
   5   9   5      232.97      257.64     15.66 o 
   6   9   5       57.24       74.56     12.66 o 
   7   9   5      327.06      358.06     19.44 o 
   8   9   5       37.61       22.10     13.21 o 
   9   9   5        5.68       23.83     11.64 o 
  10   9   5        0.23        6.61     12.42 o 
 -10  10   5       12.81       14.78     11.17 o 
  -9  10   5       13.15       19.82     12.27 o 
  -8  10   5       50.67       32.09     13.37 o 
  -7  10   5        2.20      -11.24     11.24 o 
  -6  10   5        2.71        1.89     10.14 o 
  -5  10   5      359.56      350.96     18.42 o 
  -4  10   5       12.58       17.61      9.04 o 
  -3  10   5        6.51       -3.30      9.67 o 
  -2  10   5       10.63       17.06      9.12 o 
  -1  10   5       46.22       47.27     10.54 o 
   0  10   5       19.49       19.64      8.41 o 
   1  10   5      367.49      324.39     16.69 o 
   2  10   5       71.16       70.47     11.48 o 
   3  10   5      299.94      306.82     15.98 o 
   4  10   5       72.45       66.30     12.27 o 
   5  10   5      325.51      329.74     18.89 o 
   6  10   5        0.10       -9.91     10.93 o 
   7  10   5       25.31       25.40     12.50 o 
   8  10   5        2.10       12.11     12.11 o 
   9  10   5       88.32      100.83     16.04 o 
  10  10   5       24.25       15.73     14.23 o 
 -10  11   5        4.02       17.38     11.32 o 
  -9  11   5        0.13      -10.54     11.72 o 
  -8  11   5        0.05      -11.40     11.40 o 
  -7  11   5      128.47      164.95     16.44 o 
  -6  11   5       26.24       38.61     10.93 o 
  -5  11   5       21.48       19.97     12.58 o 
  -4  11   5      189.06      170.26     14.63 o 
  -3  11   5      149.94      141.29     13.61 o 
  -2  11   5       34.73       38.61     10.85 o 
  -1  11   5      139.43      123.12     14.08 o 
   0  11   5       31.80       35.29      6.64 o 
   1  11   5      551.20      547.67     21.27 o 
   2  11   5      121.51      129.24     12.59 o 
   3  11   5       57.86       58.67     11.01 o 
   4  11   5        0.55        0.00      9.99 o 
   5  11   5        7.16        9.44     10.85 o 
   6  11   5       10.35        4.95     11.64 o 
   7  11   5      178.65      183.15     18.02 o 
   8  11   5        2.07       14.55     11.87 o 
   9  11   5        1.65      -12.74     12.74 o 
  -9  12   5        3.00        0.00     11.95 o 
  -8  12   5       32.44       39.16     11.80 o 
  -7  12   5       14.96       11.56     10.93 o 
  -6  12   5       66.47       71.10     13.68 o 
  -5  12   5      150.51      194.70     15.50 o 
  -4  12   5       67.56       57.33     12.58 o 
  -3  12   5       18.17        0.00     12.42 o 
  -2  12   5      121.39      133.96     14.87 o 
  -1  12   5      494.78      461.51     20.71 o 
   0  12   5        9.35       19.39      7.12 o 
   1  12   5       38.16       45.53     12.03 o 
   2  12   5       19.95        1.34     10.69 o 
   3  12   5        0.06       12.11     10.14 o 
   4  12   5       61.20       58.67     13.37 o 
   5  12   5      166.41      163.48     16.99 o 
   6  12   5        0.42        3.85     11.24 o 
   7  12   5       14.60        1.65     11.80 o 
   8  12   5       13.92        7.71     12.74 o 
  -8  13   5       87.12       84.71     16.91 o 
  -7  13   5        3.19       38.14     11.24 o 
  -6  13   5       27.49       27.68     12.66 o 
  -5  13   5       34.28       15.18     12.66 o 
  -4  13   5        8.70       19.03     11.79 o 
  -3  13   5       35.40       20.68     12.82 o 
  -2  13   5       20.77       16.12     12.74 o 
  -1  13   5       50.73       41.60     11.64 o 
   0  13   5       15.21       11.02      8.25 o 
   1  13   5        0.40        8.41     10.30 o 
   2  13   5      169.24      144.99     15.73 o 
   3  13   5       97.03       95.96     14.55 o 
   4  13   5       75.80       83.29     14.39 o 
   5  13   5       18.07       33.89     12.27 o 
   6  13   5        5.40        9.12     10.46 o 
   7  13   5       25.99       17.38     14.47 o 
  -6  14   5       43.11       57.25     12.74 o 
  -5  14   5        3.63        2.44     12.19 o 
  -4  14   5       19.06       12.74     11.01 o 
  -3  14   5       13.16       20.21     12.66 o 
  -2  14   5        0.15       -5.35     10.54 o 
  -1  14   5        1.34      -12.03     12.03 o 
   0  14   5       93.12      105.65     10.26 o 
   1  14   5       69.59       86.51     13.76 o 
   2  14   5        6.85      -11.79     11.79 o 
   3  14   5        2.66      -12.11     12.11 o 
   4  14   5       18.31       22.96     12.66 o 
   5  14   5        6.29       -1.73     13.13 o 
  -4  15   5       64.69       69.99     15.49 o 
  -3  15   5        7.27        6.76     11.95 o 
  -2  15   5      121.22      100.68     15.57 o 
  -1  15   5        0.03      -12.35     12.35 o 
   0  15   5       36.80       45.54     10.77 o 
   1  15   5        0.00        0.00     11.17 o 
   2  15   5       25.61       -5.03     15.73 o 
   3  15   5        0.21       10.38     11.56 o 
 -12   0   6       15.94       34.99     11.80 o 
 -10   0   6      751.94      764.46     24.52 o 
  -8   0   6     1272.76     1396.03     29.08 o 
  -6   0   6      661.03      756.95     19.01 o 
  -4   0   6      216.61      218.92     10.86 o 
  -2   0   6     2086.46     1634.32     22.77 o 
   0   0   6      364.86      380.78      8.64 o 
   2   0   6    19316.14    18613.78    339.23 o 
   4   0   6       79.65       83.62      8.26 o 
   6   0   6      785.17      822.32     21.62 o 
   8   0   6     1090.86     1112.75     28.10 o 
  10   0   6       15.06       39.87     12.35 o 
  12   0   6      102.87      132.22     16.44 o 
 -13   1   6        0.28      -12.35     12.50 o 
 -12   1   6       13.58       10.46     11.32 o 
 -11   1   6       18.80       21.62     12.11 o 
 -10   1   6      221.90      228.98     17.08 o 
  -9   1   6        1.71       11.56      8.89 o 
  -8   1   6      538.75      499.94     18.91 o 
  -7   1   6       40.64       51.12      9.20 o 
  -6   1   6      333.27      370.99     14.25 o 
  -5   1   6      555.35      624.21     16.64 o 
  -4   1   6     1296.29     1363.58     22.64 o 
  -3   1   6       21.21       39.63      6.45 o 
  -2   1   6       17.72       15.02      5.82 o 
  -1   1   6     1736.38     1819.04     23.60 o 
   0   1   6    23539.61    23803.12    260.15 o 
   1   1   6     1323.73     1163.62     19.89 o 
   2   1   6      812.14      820.88     17.62 o 
   3   1   6      408.80      428.44     13.79 o 
   4   1   6      170.97      137.88      9.44 o 
   5   1   6      893.69      891.06     21.32 o 
   6   1   6     1257.96     1262.65     26.79 o 
   7   1   6        0.17       -1.02      9.12 o 
   8   1   6      227.28      299.59     16.60 o 
   9   1   6       78.30       72.36     13.69 o 
  10   1   6      239.99      242.13     17.23 o 
  11   1   6        0.14       -4.48     11.48 o 
  12   1   6        1.50        5.74     13.29 o 
 -13   2   6       32.39       55.52     13.37 o 
 -12   2   6       23.83       11.32     12.74 o 
 -11   2   6      358.93      358.64     19.36 o 
 -10   2   6      253.48      247.81     16.53 o 
  -9   2   6       37.80       30.75     10.70 o 
  -8   2   6        1.81       -9.20      9.20 o 
  -7   2   6     1288.07     1382.00     27.03 o 
  -6   2   6       22.41       19.35      7.47 o 
  -5   2   6      209.03      210.47     11.49 o 
  -4   2   6      319.95      393.96     13.07 o 
  -3   2   6      358.46      306.64     11.66 o 
  -2   2   6     2203.27     2291.69     27.39 o 
  -1   2   6     3195.52     3140.85     31.24 o 
   0   2   6     1311.30     1310.14     14.76 o 
   1   2   6       17.30       49.54      6.92 o 
   2   2   6     2371.23     2126.28     27.80 o 
   3   2   6     1247.34     1183.07     21.68 o 
   4   2   6      842.89      844.42     20.13 o 
   5   2   6       39.29       37.20      7.94 o 
   6   2   6      668.81      688.48     20.26 o 
   7   2   6      488.33      531.34     19.06 o 
   8   2   6      764.96      825.55     25.31 o 
   9   2   6      197.48      186.87     17.07 o 
  10   2   6      144.00      196.04     16.60 o 
  11   2   6        1.14       -3.77     12.19 o 
  12   2   6       89.23       80.62     14.86 o 
 -13   3   6        0.64       -1.65     13.45 o 
 -12   3   6       10.90        9.91     12.35 o 
 -11   3   6       33.69       35.47     12.82 o 
 -10   3   6       10.26       22.73     10.62 o 
  -9   3   6      237.97      264.89     16.45 o 
  -8   3   6        7.49       17.61      8.57 o 
  -7   3   6       39.87       64.72      9.52 o 
  -6   3   6      324.46      368.98     15.04 o 
  -5   3   6        0.14        2.75      6.61 o 
  -4   3   6     1437.28     1547.64     25.18 o 
  -3   3   6        1.66       -1.97      6.29 o 
  -2   3   6        5.81        4.40      6.29 o 
  -1   3   6     1173.92     1059.61     19.31 o 
   0   3   6       20.83       11.36      4.28 o 
   1   3   6     2530.66     2357.80     29.10 o 
   2   3   6       12.19       14.39      6.76 o 
   3   3   6       15.04       10.77      6.61 o 
   4   3   6      562.40      559.34     17.03 o 
   5   3   6      818.58      793.65     20.59 o 
   6   3   6       27.33       10.85      8.41 o 
   7   3   6       28.02       28.07      9.12 o 
   8   3   6      200.72      217.49     15.58 o 
   9   3   6      993.50     1127.72     29.98 o 
  10   3   6        2.51        9.04     10.93 o 
  11   3   6      187.80      187.24     16.05 o 
  12   3   6       12.92        6.76     12.82 o 
 -13   4   6        6.93       20.60     12.58 o 
 -12   4   6       13.60       -7.00     12.35 o 
 -11   4   6        0.01       -7.86     12.27 o 
 -10   4   6      131.72      141.28     15.02 o 
  -9   4   6      228.76      256.93     16.45 o 
  -8   4   6       35.70       31.06     10.30 o 
  -7   4   6     1102.03     1170.29     25.90 o 
  -6   4   6       48.49       39.56      9.12 o 
  -5   4   6      100.71       97.62      9.83 o 
  -4   4   6       32.27       32.87      6.76 o 
  -3   4   6      134.56      126.76      9.21 o 
  -2   4   6        2.91       -1.02      6.45 o 
  -1   4   6      502.38      423.53     13.56 o 
   0   4   6       95.28      101.01      5.87 o 
   1   4   6      805.61      695.80     17.21 o 
   2   4   6      532.14      592.41     16.32 o 
   3   4   6      370.17      328.15     13.00 o 
   4   4   6      266.29      298.68     13.23 o 
   5   4   6      197.02      206.02     13.06 o 
   6   4   6      123.80      132.64     12.11 o 
   7   4   6      669.64      805.16     24.20 o 
   8   4   6       14.72        0.63     10.77 o 
   9   4   6        2.57        3.22     11.32 o 
  10   4   6       11.02       25.01     12.35 o 
  11   4   6       25.22       18.79     13.13 o 
  12   4   6       22.77       30.04     14.23 o 
 -12   5   6        0.01        2.44     12.03 o 
 -11   5   6        1.61        4.40     11.48 o 
 -10   5   6      350.74      424.21     19.99 o 
  -9   5   6      104.36       88.57     13.21 o 
  -8   5   6       46.01       40.74     10.15 o 
  -7   5   6       17.35        7.16      9.28 o 
  -6   5   6      380.00      427.61     16.14 o 
  -5   5   6      426.92      502.58     16.78 o 
  -4   5   6       29.31       27.84      7.00 o 
  -3   5   6       40.57       33.82      7.39 o 
  -2   5   6       24.90       22.96      7.08 o 
  -1   5   6        4.94       21.78      6.76 o 
   0   5   6      124.37      140.19      6.51 o 
   1   5   6      839.71      734.89     18.40 o 
   2   5   6       12.74       37.04      6.68 o 
   3   5   6       16.05        4.88      6.61 o 
   4   5   6      273.76      329.85     14.48 o 
   5   5   6      725.46      748.60     21.61 o 
   6   5   6      154.50      142.01     12.98 o 
   7   5   6      390.73      363.93     18.82 o 
   8   5   6       75.37       91.94     12.66 o 
   9   5   6       95.25       94.70     14.79 o 
  10   5   6       36.54       47.11     12.43 o 
  11   5   6        4.62       15.33     11.72 o 
 -12   6   6       27.35       23.98     13.92 o 
 -11   6   6       39.65       36.41     13.76 o 
 -10   6   6        0.72       10.46     11.24 o 
  -9   6   6        0.04       -9.59     10.30 o 
  -8   6   6      693.34      660.32     22.86 o 
  -7   6   6       46.61       53.32     10.54 o 
  -6   6   6      496.23      542.56     18.67 o 
  -5   6   6       25.81       21.23      7.71 o 
  -4   6   6        5.27        9.51      7.39 o 
  -3   6   6       19.16       22.25      6.92 o 
  -2   6   6       83.77       89.99      9.36 o 
  -1   6   6      662.99      602.11     17.04 o 
   0   6   6      179.44      164.16      7.29 o 
   1   6   6      840.29      767.61     19.26 o 
   2   6   6      230.24      215.90     11.57 o 
   3   6   6      166.70      171.22     11.25 o 
   4   6   6      462.25      488.89     17.57 o 
   5   6   6        0.10       -4.01      8.81 o 
   6   6   6      651.94      642.51     21.99 o 
   7   6   6      252.04      318.57     17.71 o 
   8   6   6      532.43      492.13     22.45 o 
   9   6   6        0.04        6.29     11.40 o 
  10   6   6        0.02        3.77     12.03 o 
  11   6   6       53.83       28.23     15.18 o 
 -12   7   6        1.13       -5.19     12.82 o 
 -11   7   6        1.89        7.86     11.09 o 
 -10   7   6       28.78       59.61     11.64 o 
  -9   7   6      115.94      118.38     13.84 o 
  -8   7   6      210.94      197.50     15.11 o 
  -7   7   6      146.28      137.04     13.77 o 
  -6   7   6      341.52      345.23     16.45 o 
  -5   7   6       32.66       32.79      9.20 o 
  -4   7   6     1041.73     1157.53     25.35 o 
  -3   7   6      272.91      240.65     13.22 o 
  -2   7   6      415.69      409.68     16.15 o 
  -1   7   6       70.79       85.89      9.44 o 
   0   7   6      589.70      499.30     30.23 o 
   1   7   6       63.25       52.54      9.04 o 
   2   7   6      226.81      241.23     13.69 o 
   3   7   6      460.94      439.18     16.94 o 
   4   7   6     1670.13     1637.01     31.97 o 
   5   7   6       26.44       45.30     10.07 o 
   6   7   6      291.60      262.18     16.37 o 
   7   7   6      115.14      116.50     14.71 o 
   8   7   6      368.64      421.24     21.10 o 
   9   7   6       59.75       74.32     14.39 o 
  10   7   6      109.55      106.97     15.57 o 
  11   7   6        0.72        1.73     11.95 o 
 -11   8   6       13.27       23.12     12.27 o 
 -10   8   6       21.22       12.97     12.35 o 
  -9   8   6        4.11        1.42     10.85 o 
  -8   8   6       22.44       26.74     11.17 o 
  -7   8   6       48.74       16.44     11.32 o 
  -6   8   6       65.14       62.45     11.88 o 
  -5   8   6      120.33      130.98     12.19 o 
  -4   8   6       65.61       59.30     10.46 o 
  -3   8   6     1347.50     1379.68     28.53 o 
  -2   8   6     1994.89     2130.93     34.16 o 
  -1   8   6       26.71       14.86     10.07 o 
   0   8   6        8.16        6.20      5.79 o 
   1   8   6        1.68       -2.36      8.57 o 
   2   8   6     1470.45     1356.92     29.34 o 
   3   8   6       54.63       57.57      9.91 o 
   4   8   6      259.69      238.55     15.11 o 
   5   8   6      222.44      205.46     15.19 o 
   6   8   6      254.39      258.84     18.02 o 
   7   8   6      425.26      489.74     22.36 o 
   8   8   6      155.02      192.42     17.39 o 
   9   8   6       20.94       19.11     12.03 o 
  10   8   6        1.45        4.95     12.19 o 
 -11   9   6       24.74       27.68     13.29 o 
 -10   9   6        2.54      -11.17     11.17 o 
  -9   9   6        3.78       -5.19     11.64 o 
  -8   9   6       11.91       22.17     11.32 o 
  -7   9   6        1.04        6.45     10.22 o 
  -6   9   6        2.33        5.50      8.89 o 
  -5   9   6      186.22      244.07     15.42 o 
  -4   9   6      286.10      322.09     16.77 o 
  -3   9   6       75.80       55.69     11.48 o 
  -2   9   6      297.43      305.43     16.37 o 
  -1   9   6      132.32      160.57     13.37 o 
   0   9   6     1175.83     1198.73     73.57 o 
   1   9   6      449.29      512.03     18.90 o 
   2   9   6      176.16      157.05     13.53 o 
   3   9   6        0.51       -2.20     10.14 o 
   4   9   6      155.41      157.66     14.16 o 
   5   9   6       63.51       30.04     12.82 o 
   6   9   6      142.57      138.14     15.10 o 
   7   9   6        3.99        5.58     11.87 o 
   8   9   6        0.76       -0.71     11.09 o 
   9   9   6        3.58       19.26     11.17 o 
  10   9   6       16.87       13.84     13.37 o 
 -10  10   6       24.06       21.15     12.97 o 
  -9  10   6       44.72       29.18     13.68 o 
  -8  10   6        3.72        5.90     10.77 o 
  -7  10   6      325.64      332.07     19.60 o 
  -6  10   6      134.74      134.44     15.42 o 
  -5  10   6      168.72      157.74     14.95 o 
  -4  10   6       14.41       -4.80     11.48 o 
  -3  10   6        9.55       -0.55      9.59 o 
  -2  10   6       49.05       42.31     10.77 o 
  -1  10   6      220.68      237.57     14.72 o 
   0  10   6      194.87      173.20     10.40 o 
   1  10   6       78.31       54.98     12.58 o 
   2  10   6      484.05      447.68     18.90 o 
   3  10   6      257.91      267.03     16.21 o 
   4  10   6       44.36       32.56     12.35 o 
   5  10   6       59.61       38.85     12.82 o 
   6  10   6        3.08      -11.72     11.72 o 
   7  10   6       56.53       41.52     13.84 o 
   8  10   6        0.02        4.72     11.95 o 
   9  10   6        0.06       16.98     11.48 o 
  -9  11   6        8.09        4.17     12.58 o 
  -8  11   6       26.69        6.29     11.64 o 
  -7  11   6        0.49        1.49     11.24 o 
  -6  11   6       86.20      101.62     14.39 o 
  -5  11   6      124.03      158.35     14.79 o 
  -4  11   6      198.87      193.24     16.76 o 
  -3  11   6      270.80      259.16     16.68 o 
  -2  11   6      166.82      160.73     14.63 o 
  -1  11   6        7.92       -0.63     10.30 o 
   0  11   6        1.14        1.36      9.16 o 
   1  11   6       35.16       44.51     11.01 o 
   2  11   6        0.09        0.63      9.91 o 
   3  11   6        0.30      -10.38     11.64 o 
   4  11   6       13.69       11.48     10.93 o 
   5  11   6      249.19      267.31     19.44 o 
   6  11   6        8.71       12.74     11.72 o 
   7  11   6        5.12        6.37     11.72 o 
   8  11   6      310.77      330.84     22.51 o 
  -8  12   6       17.04        7.55     12.11 o 
  -7  12   6       12.82       -3.22     12.74 o 
  -6  12   6       50.34       54.74     13.84 o 
  -5  12   6       61.06       43.73     12.50 o 
  -4  12   6       78.70      108.22     14.94 o 
  -3  12   6       95.36      117.67     14.16 o 
  -2  12   6      404.80      428.53     20.63 o 
  -1  12   6       19.65       18.64     11.80 o 
   0  12   6       13.00        7.52      8.69 o 
   1  12   6      134.43      101.08     14.08 o 
   2  12   6      164.17      181.34     16.21 o 
   3  12   6       49.61       50.80     13.76 o 
   4  12   6       19.43        5.11     11.80 o 
   5  12   6        4.29        3.77     11.17 o 
   6  12   6       64.14       47.27     13.84 o 
   7  12   6        7.91       17.77     13.37 o 
  -7  13   6       15.31       16.28     12.82 o 
  -6  13   6        0.04        4.88     11.48 o 
  -5  13   6        1.69        3.15     11.48 o 
  -4  13   6       16.47       25.87     12.35 o 
  -3  13   6        1.26        5.19     11.95 o 
  -2  13   6       11.47       -5.82     12.90 o 
  -1  13   6       23.82        7.94     12.90 o 
   0  13   6       94.20      102.60     10.16 o 
   1  13   6       80.98       99.73     13.13 o 
   2  13   6       71.52       51.44     14.31 o 
   3  13   6       68.73       77.23     14.24 o 
   4  13   6       17.76       18.16     11.87 o 
   5  13   6       15.09        5.74     13.05 o 
   6  13   6       12.46        5.19     11.87 o 
  -5  14   6        8.75       16.98     13.52 o 
  -4  14   6        0.02       14.00     11.01 o 
  -3  14   6        4.87        9.67     11.48 o 
  -2  14   6       25.04       -1.57     12.74 o 
  -1  14   6        0.01       -9.44     11.87 o 
   0  14   6        3.70       -8.52      8.52 o 
   1  14   6        0.60      -11.87     11.87 o 
   2  14   6        0.57        0.79     12.11 o 
   3  14   6        2.07        4.95     11.79 o 
   4  14   6       10.80        2.59     12.82 o 
  -3  15   6        0.53       -3.46     12.50 o 
  -2  15   6        1.83       11.17     12.66 o 
  -1  15   6        7.43        9.44     13.05 o 
   0  15   6       18.97       19.74      9.01 o 
   1  15   6        7.66      -11.24     12.66 o 
   2  15   6        2.85        8.81     12.66 o 
 -13   0   7        5.44        9.36     12.58 o 
 -11   0   7       43.83       40.89     12.03 o 
  -9   0   7        0.68        0.00     10.22 o 
  -7   0   7      617.78      677.15     20.49 o 
  -5   0   7      685.57      750.08     19.17 o 
  -3   0   7        0.56        2.83      7.00 o 
  -1   0   7     1340.67     1607.64     24.71 o 
   1   0   7     2306.15     2577.53     30.95 o 
   3   0   7       27.23       23.91      7.63 o 
   5   0   7     4588.74     4514.32     47.83 o 
   7   0   7       77.05      121.44     12.82 o 
   9   0   7       46.75       35.94     12.50 o 
  11   0   7        3.00        0.79     12.11 o 
 -13   1   7       31.06       30.67     13.53 o 
 -12   1   7       42.50       50.49     13.60 o 
 -11   1   7        0.02       -0.71     11.09 o 
 -10   1   7      388.50      422.77     20.86 o 
  -9   1   7      574.43      551.02     21.51 o 
  -8   1   7       28.40       27.13     10.22 o 
  -7   1   7        1.61        7.78      8.49 o 
  -6   1   7      227.09      211.32     12.99 o 
  -5   1   7        5.90        2.04      8.34 o 
  -4   1   7        0.28       10.93      6.05 o 
  -3   1   7      910.68      940.61     19.91 o 
  -2   1   7     3803.94     4172.68     38.97 o 
  -1   1   7       75.59       71.35      9.28 o 
   0   1   7     1387.36     1578.93     17.53 o 
   1   1   7        2.02        3.38      7.55 o 
   2   1   7      545.90      571.54     16.71 o 
   3   1   7     1057.60      964.06     21.49 o 
   4   1   7      100.12      108.72     10.07 o 
   5   1   7      791.56      884.49     22.40 o 
   6   1   7     1500.37     1562.62     30.84 o 
   7   1   7      796.86      700.24     22.71 o 
   8   1   7        4.26       38.77     10.62 o 
   9   1   7        1.19        7.23     11.32 o 
  10   1   7       89.07       75.66     14.39 o 
  11   1   7       55.41       39.56     14.16 o 
  12   1   7       65.23       59.77     14.47 o 
 -13   2   7       21.19       24.06     14.63 o 
 -12   2   7       16.61       21.15     11.72 o 
 -11   2   7        2.48       -6.45     12.35 o 
 -10   2   7       36.58       31.93     13.60 o 
  -9   2   7      180.41      175.45     15.03 o 
  -8   2   7       26.53       46.95     10.62 o 
  -7   2   7      144.22      164.98     12.82 o 
  -6   2   7      602.82      575.04     19.08 o 
  -5   2   7      270.69      279.39     13.30 o 
  -4   2   7       13.75       20.84      7.23 o 
  -3   2   7      113.87       84.81      9.52 o 
  -2   2   7      239.63      263.66     11.97 o 
  -1   2   7      671.17      759.61     18.46 o 
   0   2   7      125.04      126.84      9.17 o 
   1   2   7     1265.65     1339.03     23.82 o 
   2   2   7        0.16        3.30      7.63 o 
   3   2   7      781.10      755.84     19.33 o 
   4   2   7       90.58       98.72     10.70 o 
   5   2   7       61.87       82.11     10.22 o 
   6   2   7       10.03       17.06     10.14 o 
   7   2   7       64.81       79.20     13.13 o 
   8   2   7      652.35      613.87     23.72 o 
   9   2   7      303.90      289.87     18.97 o 
  10   2   7       83.86      112.00     15.81 o 
  11   2   7        2.80       -7.16     12.74 o 
  12   2   7       49.93       34.05     15.18 o 
 -13   3   7        0.87        3.46     13.60 o 
 -12   3   7       42.65       58.04     13.53 o 
 -11   3   7       43.75       35.62     12.19 o 
 -10   3   7      158.77      172.37     14.32 o 
  -9   3   7      306.86      240.86     17.24 o 
  -8   3   7      345.82      383.01     18.42 o 
  -7   3   7      100.58       95.02     11.48 o 
  -6   3   7      204.35      224.20     13.46 o 
  -5   3   7     2064.24     2374.57     33.55 o 
  -4   3   7      149.40      129.04     10.70 o 
  -3   3   7      242.57      273.87     12.60 o 
  -2   3   7      511.64      464.93     14.74 o 
  -1   3   7       59.00       57.81      8.57 o 
   0   3   7      253.93      265.40      8.85 o 
   1   3   7      766.82      785.78     18.86 o 
   2   3   7       49.40       39.72      8.10 o 
   3   3   7       89.76       94.00      9.75 o 
   4   3   7        5.35        4.80      7.55 o 
   5   3   7        1.72       -2.83      9.12 o 
   6   3   7      205.39      206.96     14.24 o 
   7   3   7       44.47       39.95     10.54 o 
   8   3   7      174.65      199.05     16.29 o 
   9   3   7       43.78       45.93     13.05 o 
  10   3   7        8.06       24.38     11.79 o 
  11   3   7        2.96      -12.74     12.74 o 
 -12   4   7        7.23       -1.65     11.32 o 
 -11   4   7       27.78       11.87     12.27 o 
 -10   4   7      109.28      112.79     14.87 o 
  -9   4   7      424.33      418.19     20.39 o 
  -8   4   7      144.31       98.57     12.90 o 
  -7   4   7      135.35      176.85     13.14 o 
  -6   4   7      595.83      648.40     20.18 o 
  -5   4   7        0.39       -2.20      7.63 o 
  -4   4   7     1469.31     1452.66     26.51 o 
  -3   4   7        2.88       -4.01      7.16 o 
  -2   4   7        9.89       12.97      7.08 o 
  -1   4   7      195.64      233.12     11.88 o 
   0   4   7        2.04       -1.83      5.27 o 
   1   4   7     1341.16     1251.09     24.45 o 
   2   4   7       20.93       21.70      8.02 o 
   3   4   7      177.99      181.07     11.41 o 
   4   4   7      101.90      113.20     10.93 o 
   5   4   7      993.69     1040.26     25.50 o 
   6   4   7        1.01        4.25      9.36 o 
   7   4   7       62.32       91.62     11.80 o 
   8   4   7       12.53        1.89     11.56 o 
   9   4   7       60.03       56.70     12.98 o 
  10   4   7       10.10        7.55     11.48 o 
  11   4   7        7.55       23.98     11.95 o 
 -12   5   7        0.54        8.33     13.92 o 
 -11   5   7       86.83      109.25     15.34 o 
 -10   5   7       96.13      131.12     14.55 o 
  -9   5   7       16.94        1.26     11.48 o 
  -8   5   7      260.02      295.36     17.24 o 
  -7   5   7      211.08      224.90     15.90 o 
  -6   5   7        0.03        4.56      8.73 o 
  -5   5   7        2.72        0.94      7.55 o 
  -4   5   7       46.70       40.74      7.55 o 
  -3   5   7       85.69       92.82      9.12 o 
  -2   5   7      126.21      125.64     10.07 o 
  -1   5   7      214.45      239.11     12.36 o 
   0   5   7        0.72        6.30      4.49 o 
   1   5   7       36.62       35.78      8.26 o 
   2   5   7       41.55       56.31      8.42 o 
   3   5   7      669.19      676.60     20.11 o 
   4   5   7       15.54       11.95      8.73 o 
   5   5   7      453.17      462.58     18.59 o 
   6   5   7      182.01      186.63     14.56 o 
   7   5   7      125.54      119.88     14.40 o 
   8   5   7      169.58      158.53     14.95 o 
   9   5   7      161.88      184.79     17.07 o 
  10   5   7       90.04       87.07     14.71 o 
  11   5   7       60.47       82.10     14.55 o 
 -12   6   7       50.67       45.45     14.55 o 
 -11   6   7       42.30       30.83     14.55 o 
 -10   6   7       70.25       74.16     14.16 o 
  -9   6   7       24.89       22.10     12.42 o 
  -8   6   7       48.11       54.42     12.98 o 
  -7   6   7       33.08       37.28     10.93 o 
  -6   6   7      228.94      194.77     14.48 o 
  -5   6   7     1169.55     1240.79     27.09 o 
  -4   6   7      135.82      184.25     12.35 o 
  -3   6   7       11.88       23.51      8.73 o 
  -2   6   7        0.05       -4.80      8.10 o 
  -1   6   7       70.11       77.63      9.83 o 
   0   6   7      627.84      614.28     45.69 o 
   1   6   7       99.44       86.53     10.15 o 
   2   6   7      902.88      893.15     22.41 o 
   3   6   7       86.46       68.43     10.85 o 
   4   6   7       16.81       28.86      9.36 o 
   5   6   7      454.14      483.98     19.93 o 
   6   6   7      127.38      121.22     13.85 o 
   7   6   7      521.07      489.52     22.21 o 
   8   6   7      125.33       85.19     14.71 o 
   9   6   7       16.63       11.09     12.74 o 
  10   6   7      112.91      107.60     16.28 o 
  11   6   7       10.02       -7.86     14.08 o 
 -11   7   7        8.07       -2.44     12.82 o 
 -10   7   7       17.57       19.66     11.64 o 
  -9   7   7       18.34       18.87     12.19 o 
  -8   7   7      148.16      133.26     14.87 o 
  -7   7   7      352.87      354.10     19.21 o 
  -6   7   7      208.08      255.81     15.50 o 
  -5   7   7      136.93      177.95     13.06 o 
  -4   7   7      105.60       97.70     11.88 o 
  -3   7   7       36.54       50.49      9.91 o 
  -2   7   7     4199.36     4400.93     46.92 o 
  -1   7   7      134.62      143.58     11.96 o 
   0   7   7      813.57      769.91     15.36 o 
   1   7   7      154.64      129.11     12.59 o 
   2   7   7      219.55      207.84     13.77 o 
   3   7   7      234.80      240.98     15.58 o 
   4   7   7      618.00      610.59     21.28 o 
   5   7   7       32.37       45.38     11.56 o 
   6   7   7      337.95      348.17     19.29 o 
   7   7   7       51.96       24.46     13.68 o 
   8   7   7      111.34      128.29     15.73 o 
   9   7   7      116.73      130.96     15.34 o 
  10   7   7       24.26       22.49     15.33 o 
 -11   8   7        1.34        2.59     12.82 o 
 -10   8   7      150.69      157.01     17.94 o 
  -9   8   7        0.93        4.40     11.24 o 
  -8   8   7       22.53       26.74     11.09 o 
  -7   8   7      134.10      158.98     14.55 o 
  -6   8   7       20.10       15.65     11.80 o 
  -5   8   7       33.25       37.59     10.38 o 
  -4   8   7      666.23      716.78     22.86 o 
  -3   8   7      305.52      283.31     15.98 o 
  -2   8   7       40.60       47.50     11.64 o 
  -1   8   7        0.54       11.09      9.20 o 
   0   8   7      415.07      380.21     12.68 o 
   1   8   7     1159.94     1120.44     28.03 o 
   2   8   7      993.27      913.85     25.49 o 
   3   8   7      268.62      269.33     15.90 o 
   4   8   7       36.87       61.81     10.93 o 
   5   8   7      178.50      185.29     14.40 o 
   6   8   7      897.45      972.60     29.02 o 
   7   8   7       40.03       27.84     13.29 o 
   8   8   7       16.83       33.66     12.11 o 
   9   8   7      196.90      187.72     18.72 o 
  10   8   7        0.03        3.46     12.74 o 
 -10   9   7        1.69       -1.65     12.03 o 
  -9   9   7       14.49       34.91     12.42 o 
  -8   9   7       19.43       26.89     12.97 o 
  -7   9   7      131.63      138.45     15.42 o 
  -6   9   7      665.31      637.16     24.43 o 
  -5   9   7        4.67       17.77     10.22 o 
  -4   9   7      148.15      145.93     14.08 o 
  -3   9   7       61.58       79.36     11.33 o 
  -2   9   7       51.63       69.84     11.72 o 
  -1   9   7      112.06      109.58     12.74 o 
   0   9   7      375.86      357.85     13.07 o 
   1   9   7       33.23       32.95     11.64 o 
   2   9   7     1513.92     1406.56     32.57 o 
   3   9   7      669.09      646.78     23.56 o 
   4   9   7      223.39      221.27     16.68 o 
   5   9   7        1.97        8.49     11.40 o 
   6   9   7       96.89      130.09     15.18 o 
   7   9   7      161.68      143.81     16.99 o 
   8   9   7       55.40       62.29     14.47 o 
   9   9   7        1.47       21.15     12.58 o 
 -10  10   7       11.96       35.94     13.05 o 
  -9  10   7       34.50       34.44     12.42 o 
  -8  10   7       15.71       22.33     11.87 o 
  -7  10   7       24.49       14.55     12.90 o 
  -6  10   7      185.42      166.16     15.97 o 
  -5  10   7       80.01       82.19     14.00 o 
  -4  10   7      622.47      665.14     24.50 o 
  -3  10   7      798.67      897.65     27.12 o 
  -2  10   7      100.23      108.15     13.69 o 
  -1  10   7      931.39      824.50     26.42 o 
   0  10   7      859.81      861.90     19.75 o 
   1  10   7      490.29      424.83     20.48 o 
   2  10   7      143.02      166.54     15.42 o 
   3  10   7      153.37      140.66     15.97 o 
   4  10   7       95.24      108.54     13.92 o 
   5  10   7      645.73      721.20     26.47 o 
   6  10   7      112.02      123.81     15.02 o 
   7  10   7        5.74        9.36     11.95 o 
   8  10   7        6.50       20.84     13.05 o 
  -9  11   7        1.50        6.05     11.72 o 
  -8  11   7        5.87       14.78     12.66 o 
  -7  11   7       56.42       44.28     14.16 o 
  -6  11   7       32.41       31.06     12.03 o 
  -5  11   7        0.39       -6.37     12.66 o 
  -4  11   7       44.95       53.95     13.21 o 
  -3  11   7      434.74      412.82     21.50 o 
  -2  11   7       47.82       62.60     12.90 o 
  -1  11   7     1125.93     1198.84     32.28 o 
   0  11   7       36.82       37.79      8.67 o 
   1  11   7        4.76        5.90     10.38 o 
   2  11   7      264.51      270.71     18.10 o 
   3  11   7      365.75      381.71     20.39 o 
   4  11   7      119.26      127.43     16.60 o 
   5  11   7        6.78        8.96     11.87 o 
   6  11   7        4.29        7.08     11.01 o 
   7  11   7       68.91       47.34     15.34 o 
  -8  12   7        0.80       12.19     11.79 o 
  -7  12   7        7.37       21.55     11.87 o 
  -6  12   7       13.38       -3.93     12.58 o 
  -5  12   7      101.48       73.93     15.73 o 
  -4  12   7       64.16       75.97     14.79 o 
  -3  12   7      191.61      225.80     17.62 o 
  -2  12   7       16.39       33.18     11.56 o 
  -1  12   7        1.87       -0.71     11.87 o 
   0  12   7        8.40       -2.83      8.69 o 
   1  12   7      454.26      426.53     23.15 o 
   2  12   7        6.49       -9.44     12.42 o 
   3  12   7       17.00        9.67     12.82 o 
   4  12   7       20.60       23.12     12.27 o 
   5  12   7       24.53       32.08     13.13 o 
   6  12   7        6.24       -7.55     12.97 o 
  -6  13   7        9.52       24.69     10.62 o 
  -5  13   7       99.36      101.70     15.89 o 
  -4  13   7       25.31       20.68     11.09 o 
  -3  13   7      181.21      175.75     17.31 o 
  -2  13   7        0.77       -1.57     11.64 o 
  -1  13   7       86.12       68.35     15.26 o 
   0  13   7        9.51        9.10     10.30 o 
   1  13   7       12.34       -3.85     11.95 o 
   2  13   7       29.90       25.09     13.37 o 
   3  13   7      152.33      140.57     17.86 o 
   4  13   7       73.20       71.25     14.94 o 
   5  13   7       15.60       25.79     12.50 o 
  -4  14   7       12.27       35.23     12.74 o 
  -3  14   7        0.15      -13.76     13.76 o 
  -2  14   7        0.13        4.17     12.35 o 
  -1  14   7        7.48       -4.09     12.58 o 
   0  14   7      135.26      129.04     20.06 o 
   1  14   7        7.40       -6.68     13.68 o 
   2  14   7       10.81        5.11     12.97 o 
   3  14   7       17.98       -7.78     14.00 o 
 -12   0   8       73.16       70.47     14.55 o 
 -10   0   8      184.01      172.38     17.62 o 
  -8   0   8       99.24      111.14     12.03 o 
  -6   0   8     2925.96     3222.91     40.88 o 
  -4   0   8       49.14       25.32      8.73 o 
  -2   0   8    18335.47    19798.61     92.66 o 
   0   0   8    16768.29    17834.88     98.58 o 
   2   0   8     2029.59     1865.78     30.07 o 
   4   0   8     5955.95     6035.21     56.68 o 
   6   0   8      159.16      152.87     14.16 o 
   8   0   8      654.36      752.50     25.85 o 
  10   0   8      154.89      133.97     16.99 o 
 -12   1   8       25.07       28.39     12.74 o 
 -11   1   8        2.88      -12.58     12.58 o 
 -10   1   8       86.98       70.16     14.16 o 
  -9   1   8      271.52      274.67     18.65 o 
  -8   1   8      373.64      476.65     21.10 o 
  -7   1   8      240.16      221.23     15.43 o 
  -6   1   8       79.30       96.27     12.03 o 
  -5   1   8      469.58      471.04     17.17 o 
  -4   1   8     1950.54     1892.69     30.61 o 
  -3   1   8     1244.99     1276.36     25.07 o 
  -2   1   8     2884.79     3054.26     36.33 o 
  -1   1   8      139.72      141.79     11.33 o 
   0   1   8    12624.97    13860.60    376.08 o 
   1   1   8     3767.53     3898.56     41.35 o 
   2   1   8     4873.24     5030.26     47.87 o 
   3   1   8        0.18       -9.12      9.12 o 
   4   1   8      430.98      375.56     16.38 o 
   5   1   8       25.92       18.01      9.36 o 
   6   1   8      900.07      882.17     25.48 o 
   7   1   8      947.59      863.45     26.90 o 
   8   1   8        5.52        3.22     11.48 o 
   9   1   8       67.76       47.82     15.41 o 
  10   1   8      224.69      228.10     18.49 o 
  11   1   8        4.04        3.38     13.05 o 
 -12   2   8       30.59       45.06     12.03 o 
 -11   2   8        1.75      -12.27     12.27 o 
 -10   2   8       24.77       26.82     13.92 o 
  -9   2   8        2.05       -6.92     11.40 o 
  -8   2   8      400.47      353.93     18.98 o 
  -7   2   8      286.87      314.14     16.84 o 
  -6   2   8     1237.74     1264.70     27.97 o 
  -5   2   8     1138.35     1222.03     26.30 o 
  -4   2   8      127.44      128.47     10.62 o 
  -3   2   8      660.02      693.66     19.48 o 
  -2   2   8     2813.71     2760.35     35.44 o 
  -1   2   8     3095.45     2822.51     35.41 o 
   0   2   8     1715.78     1665.38     37.09 o 
   1   2   8        1.16       -2.83      8.65 o 
   2   2   8     3273.56     3326.24     40.43 o 
   3   2   8     3243.67     3265.64     40.56 o 
   4   2   8      387.95      403.29     16.70 o 
   5   2   8      353.31      340.37     16.30 o 
   6   2   8       48.67       46.79     12.03 o 
   7   2   8      321.25      334.54     17.87 o 
   8   2   8      459.46      426.49     22.36 o 
   9   2   8      203.81      198.98     17.39 o 
  10   2   8        5.15        0.00     12.74 o 
  11   2   8        0.66       -2.52     11.79 o 
 -12   3   8       18.25        4.17     14.08 o 
 -11   3   8       31.97       25.95     13.53 o 
 -10   3   8       69.92       92.41     14.16 o 
  -9   3   8      883.65      917.77     27.99 o 
  -8   3   8      154.82      189.44     15.73 o 
  -7   3   8      164.77      209.83     14.24 o 
  -6   3   8        2.10       11.17      9.44 o 
  -5   3   8      783.59      812.65     22.40 o 
  -4   3   8      486.36      547.51     18.12 o 
  -3   3   8     2497.68     2447.48     34.25 o 
  -2   3   8        2.99        1.26      7.55 o 
  -1   3   8      923.94      920.15     21.71 o 
   0   3   8       67.11       63.72     14.59 o 
   1   3   8     8341.19     8266.93     61.75 o 
   2   3   8     1058.82     1114.01     24.49 o 
   3   3   8      718.03      746.35     20.66 o 
   4   3   8        1.04       17.93      8.18 o 
   5   3   8     1057.47     1064.40     26.68 o 
   6   3   8      393.76      435.04     19.05 o 
   7   3   8      785.98      781.89     25.23 o 
   8   3   8        3.90        6.61     10.77 o 
   9   3   8        0.34       -7.23     11.24 o 
  10   3   8       92.06       80.22     14.94 o 
  11   3   8       68.49      100.19     15.49 o 
 -12   4   8       87.14       97.37     16.60 o 
 -11   4   8      181.11      177.64     17.78 o 
 -10   4   8        0.61      -13.13     13.13 o 
  -9   4   8       14.88        5.27     12.97 o 
  -8   4   8      171.52      150.43     14.40 o 
  -7   4   8      731.13      816.93     24.36 o 
  -6   4   8      905.29      821.11     24.22 o 
  -5   4   8      843.34      926.68     23.90 o 
  -4   4   8       33.60       41.76      9.28 o 
  -3   4   8        5.53       12.42      7.39 o 
  -2   4   8        0.74       12.03      6.92 o 
  -1   4   8     3783.42     3817.37     41.63 o 
   0   4   8       15.61       15.58      6.10 o 
   1   4   8       75.12       76.30      9.67 o 
   2   4   8       46.61       37.51      9.04 o 
   3   4   8     1365.63     1274.47     27.43 o 
   4   4   8      140.67      150.11     11.96 o 
   5   4   8      295.15      316.67     16.92 o 
   6   4   8        2.94      -10.85     10.85 o 
   7   4   8      291.60      350.40     19.05 o 
   8   4   8        0.25       -9.51     11.87 o 
   9   4   8      132.67      118.23     16.05 o 
  10   4   8       23.22       27.29     12.27 o 
  11   4   8       22.79       41.05     13.68 o 
 -12   5   8        0.42      -11.24     14.39 o 
 -11   5   8       23.90       36.80     12.66 o 
 -10   5   8        5.15        5.19     12.42 o 
  -9   5   8      109.26      102.81     15.10 o 
  -8   5   8      174.32      188.58     16.36 o 
  -7   5   8      273.01      275.54     16.84 o 
  -6   5   8       13.02        4.40     10.77 o 
  -5   5   8      732.73      793.35     23.34 o 
  -4   5   8      222.47      207.45     14.01 o 
  -3   5   8      868.18      846.48     22.17 o 
  -2   5   8      196.89      196.18     12.67 o 
  -1   5   8      141.24      143.74     11.80 o 
   0   5   8       83.13       78.20      7.03 o 
   1   5   8     2004.45     1885.26     32.34 o 
   2   5   8      447.49      428.43     16.94 o 
   3   5   8       49.69       27.37      9.52 o 
   4   5   8       21.27       21.63      9.75 o 
   5   5   8      690.89      684.56     23.02 o 
   6   5   8      796.99      804.09     25.47 o 
   7   5   8       44.09       59.06     12.43 o 
   8   5   8        3.45      -10.54     12.42 o 
   9   5   8       60.89       47.89     14.86 o 
  10   5   8       54.51       89.02     14.23 o 
 -11   6   8       14.29       23.90     12.74 o 
 -10   6   8       48.68       70.23     13.92 o 
  -9   6   8       49.12       48.05     13.92 o 
  -8   6   8      212.57      198.52     17.63 o 
  -7   6   8      292.25      269.73     18.10 o 
  -6   6   8      381.87      444.30     19.21 o 
  -5   6   8      153.64      163.17     14.48 o 
  -4   6   8       55.10       59.85     10.93 o 
  -3   6   8      197.44      176.35     13.14 o 
  -2   6   8     3200.81     3293.36     42.59 o 
  -1   6   8     1196.16     1188.09     26.47 o 
   0   6   8      301.71      307.72     10.72 o 
   1   6   8      377.35      334.20     16.14 o 
   2   6   8      739.06      700.04     22.08 o 
   3   6   8      580.52      540.01     20.17 o 
   4   6   8     1660.09     1594.50     33.22 o 
   5   6   8       66.14       80.69     11.72 o 
   6   6   8        6.30        2.52     10.54 o 
   7   6   8      270.10      279.37     18.73 o 
   8   6   8      214.12      252.09     19.28 o 
   9   6   8       79.70       84.94     13.45 o 
  10   6   8       29.45       51.04     15.33 o 
 -11   7   8       97.02       64.18     16.04 o 
 -10   7   8       77.13       78.57     14.47 o 
  -9   7   8       22.08       28.78     13.21 o 
  -8   7   8      321.90      315.31     19.91 o 
  -7   7   8       74.61       74.72     14.16 o 
  -6   7   8        1.06        2.99     11.17 o 
  -5   7   8      364.87      347.20     18.58 o 
  -4   7   8     1566.03     1778.32     34.16 o 
  -3   7   8       54.33       49.78     11.33 o 
  -2   7   8      272.44      276.43     15.66 o 
  -1   7   8       21.96       25.09     10.30 o 
   0   7   8     1316.87     1271.70     20.17 o 
   1   7   8       26.35       19.35      9.67 o 
   2   7   8     1683.23     1738.42     34.02 o 
   3   7   8        3.06       22.33     10.14 o 
   4   7   8      278.11      251.39     17.00 o 
   5   7   8       39.16       63.31     11.80 o 
   6   7   8      287.13      291.75     18.49 o 
   7   7   8       23.76       14.86     12.66 o 
   8   7   8        0.19       -0.79     12.58 o 
   9   7   8       19.50       23.67     11.80 o 
 -10   8   8       14.92        4.17     13.92 o 
  -9   8   8       65.19       80.38     13.13 o 
  -8   8   8       31.52       23.91     13.21 o 
  -7   8   8      202.82      204.10     17.07 o 
  -6   8   8      822.61      827.40     26.65 o 
  -5   8   8       10.74        6.68     10.69 o 
  -4   8   8      303.51      279.03     17.40 o 
  -3   8   8      145.51      142.39     14.63 o 
  -2   8   8      453.30      486.72     21.03 o 
  -1   8   8        1.35        9.36     10.22 o 
   0   8   8      847.17      892.57     18.20 o 
   1   8   8       16.40       25.24     10.93 o 
   2   8   8     1516.48     1360.47     31.85 o 
   3   8   8        4.11       -5.98     11.24 o 
   4   8   8      370.87      353.40     19.76 o 
   5   8   8       94.31      101.94     14.39 o 
   6   8   8        0.49       -5.58     12.03 o 
   7   8   8       10.22       22.25     11.95 o 
   8   8   8      110.24      131.91     15.02 o 
   9   8   8        0.49       -4.25     12.58 o 
 -10   9   8       18.77        4.32     13.29 o 
  -9   9   8        6.24        6.53     13.13 o 
  -8   9   8       84.54       55.76     13.92 o 
  -7   9   8        0.26        2.91     12.27 o 
  -6   9   8       44.24       41.68     13.53 o 
  -5   9   8      607.53      631.52     24.82 o 
  -4   9   8      255.52      315.65     18.57 o 
  -3   9   8      595.47      655.58     23.87 o 
  -2   9   8     1401.55     1268.43     31.28 o 
  -1   9   8       68.71       56.78     12.74 o 
   0   9   8      619.34      629.41     16.60 o 
   1   9   8      103.39       91.64     13.37 o 
   2   9   8       72.95      105.55     14.31 o 
   3   9   8      160.91      141.69     15.81 o 
   4   9   8      442.04      372.83     21.10 o 
   5   9   8      225.48      249.35     17.70 o 
   6   9   8      369.42      417.12     21.96 o 
   7   9   8       11.87      -11.72     14.15 o 
   8   9   8       42.17       23.36     14.71 o 
  -9  10   8        7.45        2.59     12.35 o 
  -8  10   8       17.51       24.22     13.13 o 
  -7  10   8        6.39        3.07     12.66 o 
  -6  10   8       48.73       45.14     13.84 o 
  -5  10   8        4.77       20.92     11.56 o 
  -4  10   8       79.73       88.17     14.24 o 
  -3  10   8      795.74      818.87     26.80 o 
  -2  10   8       41.62       21.23     13.05 o 
  -1  10   8      692.43      670.09     25.30 o 
   0  10   8        5.25        4.50     24.65 o 
   1  10   8        4.77        4.56     11.72 o 
   2  10   8        6.93       -2.67     11.64 o 
   3  10   8      379.05      392.12     21.10 o 
   4  10   8       70.34      102.32     14.16 o 
   5  10   8       22.09        1.49     13.21 o 
   6  10   8      211.73      211.33     18.41 o 
   7  10   8        0.71        4.17     12.66 o 
  -8  11   8        4.21      -11.95     12.35 o 
  -7  11   8        2.35       21.94     11.56 o 
  -6  11   8        0.96       -3.85     12.66 o 
  -5  11   8       16.10       41.83     13.21 o 
  -4  11   8       13.27       36.17     11.95 o 
  -3  11   8       54.00       54.97     15.18 o 
  -2  11   8       50.89       56.86     13.84 o 
  -1  11   8       81.56      122.46     15.49 o 
   0  11   8        4.09       10.27     12.78 o 
   1  11   8      475.07      477.74     22.60 o 
   2  11   8        2.08        6.45     12.27 o 
   3  11   8      206.92      205.51     17.78 o 
   4  11   8        2.85       28.86     12.11 o 
   5  11   8       16.88       12.66     12.66 o 
   6  11   8        0.00      -12.74     12.74 o 
   7  11   8       36.56       59.61     14.00 o 
  -7  12   8       11.28        6.05     12.97 o 
  -6  12   8       76.60       68.97     15.10 o 
  -5  12   8       36.27       32.87     13.68 o 
  -4  12   8        4.70       -1.57     12.97 o 
  -3  12   8        1.30       31.14     11.09 o 
  -2  12   8        9.66       12.74     12.66 o 
  -1  12   8       42.80       58.67     13.60 o 
   0  12   8        5.14       18.91     10.42 o 
   1  12   8       30.61       37.67     12.82 o 
   2  12   8        0.20      -12.35     12.35 o 
   3  12   8       45.93       30.75     13.60 o 
   4  12   8        8.79        8.96     13.52 o 
   5  12   8        4.24        1.73     12.35 o 
  -5  13   8       18.32       40.34     13.13 o 
  -4  13   8       75.59       73.46     16.04 o 
  -3  13   8        7.95       -2.44     13.21 o 
  -2  13   8        0.84       14.55     11.01 o 
  -1  13   8       41.03       28.86     12.98 o 
   0  13   8       30.49       31.30     10.23 o 
   1  13   8        2.80       -4.88     11.24 o 
   2  13   8        0.01       15.73     12.19 o 
   3  13   8       22.68       35.54     12.11 o 
   4  13   8       13.07       -5.27     13.37 o 
  -2  14   8        1.56       -0.86     12.58 o 
  -1  14   8        4.40       -6.05     12.66 o 
   0  14   8        3.57       16.15      9.04 o 
   1  14   8        0.93        1.73     12.42 o 
 -11   0   9        4.61       21.15     10.77 o 
  -9   0   9      197.40      193.63     17.39 o 
  -7   0   9       49.12       70.15     11.88 o 
  -5   0   9       77.22       68.43     11.40 o 
  -3   0   9       12.41       18.64      8.96 o 
  -1   0   9      150.68      152.72     12.43 o 
   1   0   9      464.23      513.98     18.67 o 
   3   0   9      216.04      209.33     13.77 o 
   5   0   9      232.16      216.96     15.35 o 
   7   0   9        7.44        4.48     11.01 o 
   9   0   9      458.71      413.13     23.07 o 
 -12   1   9       46.65       44.35     15.02 o 
 -11   1   9       35.87       36.10     13.68 o 
 -10   1   9       53.81       23.20     13.76 o 
  -9   1   9       49.76       59.38     12.35 o 
  -8   1   9      234.83      184.06     16.84 o 
  -7   1   9      117.30      102.03     13.29 o 
  -6   1   9       89.12       65.21     13.84 o 
  -5   1   9      543.69      570.86     20.33 o 
  -4   1   9        0.24       18.09      8.49 o 
  -3   1   9        4.95       10.93      8.57 o 
  -2   1   9      194.44      183.12     13.22 o 
  -1   1   9      482.68      487.95     17.73 o 
   0   1   9       49.09       61.07      8.03 o 
   1   1   9        2.03       12.19      8.81 o 
   2   1   9       45.21       35.94     11.09 o 
   3   1   9      535.17      581.97     19.86 o 
   4   1   9      182.68      175.47     12.90 o 
   5   1   9        5.87       -3.30      9.59 o 
   6   1   9     1329.74     1364.81     31.91 o 
   7   1   9        3.05       11.56     11.17 o 
   8   1   9        0.05        1.42     12.27 o 
   9   1   9        2.45        9.04     11.95 o 
  10   1   9        4.04        0.00     13.21 o 
 -12   2   9       62.46       80.77     14.86 o 
 -11   2   9        6.11       26.11     12.50 o 
 -10   2   9       68.71       62.84     14.00 o 
  -9   2   9       57.82       55.29     13.53 o 
  -8   2   9       41.23       45.61     12.35 o 
  -7   2   9      703.21      720.97     24.36 o 
  -6   2   9        2.76       -2.67     11.17 o 
  -5   2   9      855.09      923.57     24.85 o 
  -4   2   9      805.38      781.05     22.32 o 
  -3   2   9        0.66        2.75      8.73 o 
  -2   2   9      143.69      117.15     11.41 o 
  -1   2   9      208.79      243.65     14.17 o 
   0   2   9      106.27      125.12      8.55 o 
   1   2   9      201.53      235.77     14.09 o 
   2   2   9      855.22      868.19     22.88 o 
   3   2   9       24.76       33.81     10.14 o 
   4   2   9       41.72       19.98     10.46 o 
   5   2   9      646.99      658.45     22.62 o 
   6   2   9       45.33       41.68     12.27 o 
   7   2   9        7.55       22.80     11.72 o 
   8   2   9        1.68        6.37     11.64 o 
   9   2   9        1.88        8.41     12.27 o 
  10   2   9        5.78      -12.66     12.66 o 
 -12   3   9       10.19        3.46     15.18 o 
 -11   3   9       36.13       28.15     14.16 o 
 -10   3   9      212.26      232.50     17.94 o 
  -9   3   9       15.18        5.50     13.05 o 
  -8   3   9      297.35      307.58     18.50 o 
  -7   3   9       20.23       13.05     11.95 o 
  -6   3   9       19.82       32.71     10.62 o 
  -5   3   9        0.79       16.75      9.28 o 
  -4   3   9       23.51        7.47      9.28 o 
  -3   3   9      388.11      361.39     16.14 o 
  -2   3   9      732.40      728.53     20.82 o 
  -1   3   9      376.29      370.68     15.75 o 
   0   3   9        7.83       14.03      5.79 o 
   1   3   9      177.29      182.71     12.43 o 
   2   3   9       18.64       19.50      8.65 o 
   3   3   9       13.35       13.29      8.41 o 
   4   3   9      328.66      334.18     17.00 o 
   5   3   9        7.19        2.91     10.46 o 
   6   3   9       23.10       32.63     11.09 o 
   7   3   9      345.83      303.29     19.05 o 
   8   3   9        6.24       22.88     11.40 o 
   9   3   9       19.74       15.49     13.60 o 
  10   3   9       57.02       57.09     14.16 o 
 -11   4   9        6.45        6.53     12.11 o 
 -10   4   9      200.32      208.73     19.28 o 
  -9   4   9       34.58       40.03     13.05 o 
  -8   4   9      213.00      218.27     16.37 o 
  -7   4   9      194.89      221.25     16.37 o 
  -6   4   9      148.92      189.21     15.26 o 
  -5   4   9     1326.86     1241.11     28.92 o 
  -4   4   9       73.22       78.73     11.09 o 
  -3   4   9      143.64      174.97     12.51 o 
  -2   4   9        0.00        6.76      8.26 o 
  -1   4   9      584.69      577.93     19.23 o 
   0   4   9       36.30       28.13      6.90 o 
   1   4   9       10.81       15.73      8.49 o 
   2   4   9       10.59       12.66      9.75 o 
   3   4   9       35.26       32.24     10.30 o 
   4   4   9       38.99       36.18     11.09 o 
   5   4   9      175.47      149.25     15.26 o 
   6   4   9      264.26      304.09     19.36 o 
   7   4   9      116.98      121.06     15.26 o 
   8   4   9      178.68      164.19     16.52 o 
   9   4   9       29.89       23.75     13.45 o 
  10   4   9       18.96        2.59     13.53 o 
 -11   5   9        4.40      -13.84     13.84 o 
 -10   5   9       50.60       38.22     14.47 o 
  -9   5   9       16.25        6.53     13.21 o 
  -8   5   9        6.93        2.67     12.74 o 
  -7   5   9      364.88      350.56     18.81 o 
  -6   5   9       22.30        8.34     11.09 o 
  -5   5   9      653.26      682.66     22.93 o 
  -4   5   9      734.63      751.97     23.26 o 
  -3   5   9      147.00      152.47     12.90 o 
  -2   5   9     1079.20     1148.49     26.76 o 
  -1   5   9      817.82      812.10     23.11 o 
   0   5   9      145.90      155.99     14.63 o 
   1   5   9      367.12      373.30     17.01 o 
   2   5   9        1.49       23.27      8.81 o 
   3   5   9      124.28      114.69     12.51 o 
   4   5   9       15.51        2.91     10.69 o 
   5   5   9      321.46      319.11     18.10 o 
   6   5   9       19.91       18.32     12.19 o 
   7   5   9        6.63        4.25     10.85 o 
   8   5   9       13.83        8.34     12.66 o 
   9   5   9       61.96       50.41     15.10 o 
  10   5   9        6.20       -7.00     12.97 o 
 -11   6   9       13.97       34.68     14.78 o 
 -10   6   9       28.09        7.23     14.31 o 
  -9   6   9      226.25      198.83     18.88 o 
  -8   6   9      171.17      161.20     17.23 o 
  -7   6   9       39.70       22.33     13.37 o 
  -6   6   9      322.61      316.59     18.26 o 
  -5   6   9       23.38       25.95     11.56 o 
  -4   6   9        0.02      -11.17     11.17 o 
  -3   6   9      302.22      300.06     16.53 o 
  -2   6   9      161.33      142.17     13.22 o 
  -1   6   9      158.38      180.01     13.45 o 
   0   6   9      111.34       99.26      8.76 o 
   1   6   9       63.19       74.24     11.01 o 
   2   6   9      988.14     1008.41     26.91 o 
   3   6   9      665.20      681.32     23.80 o 
   4   6   9       16.80        8.49     11.48 o 
   5   6   9        2.92        6.37     10.62 o 
   6   6   9       47.44       62.05     12.27 o 
   7   6   9      140.25      163.86     15.97 o 
   8   6   9        3.92       17.93     11.87 o 
   9   6   9       40.47       32.71     14.55 o 
 -10   7   9        6.82        9.20     14.15 o 
  -9   7   9        9.51       26.50     13.21 o 
  -8   7   9        2.23        1.49     12.35 o 
  -7   7   9       83.51       68.82     13.76 o 
  -6   7   9      387.30      407.02     20.47 o 
  -5   7   9       74.69       75.11     13.84 o 
  -4   7   9        0.19      -11.32     11.40 o 
  -3   7   9      147.19      142.87     14.63 o 
  -2   7   9       18.15       -1.73     10.62 o 
  -1   7   9       74.93       72.44     12.74 o 
   0   7   9      861.47      830.08     17.82 o 
   1   7   9      137.94      137.28     13.53 o 
   2   7   9       35.94       21.78     11.64 o 
   3   7   9       64.19       51.91     12.98 o 
   4   7   9      404.32      437.21     20.08 o 
   5   7   9      205.98      204.57     16.37 o 
   6   7   9       97.82       99.81     15.26 o 
   7   7   9      145.62      156.31     15.89 o 
   8   7   9       45.98       46.24     13.37 o 
   9   7   9        0.59        6.05     13.84 o 
 -10   8   9        0.52      -14.15     14.15 o 
  -9   8   9       13.38       -2.44     13.21 o 
  -8   8   9       82.61       81.25     13.61 o 
  -7   8   9        0.95        1.42     12.11 o 
  -6   8   9        2.19      -13.37     13.37 o 
  -5   8   9        0.04        7.23     12.58 o 
  -4   8   9     1370.66     1373.04     33.33 o 
  -3   8   9      230.36      244.81     17.08 o 
  -2   8   9     1244.01     1149.29     30.87 o 
  -1   8   9        3.25      -12.42     12.42 o 
   0   8   9      244.49      267.41     12.69 o 
   1   8   9        4.20       -5.50     12.03 o 
   2   8   9      720.78      718.40     24.75 o 
   3   8   9      124.97      115.24     14.71 o 
   4   8   9        0.65       -8.81     12.58 o 
   5   8   9       67.44       81.48     14.47 o 
   6   8   9      269.26      303.99     20.22 o 
   7   8   9       23.98        6.37     14.08 o 
   8   8   9        9.09       28.78     13.21 o 
  -9   9   9       39.27       59.84     14.31 o 
  -8   9   9       19.75       13.68     13.68 o 
  -7   9   9       17.63       38.22     13.13 o 
  -6   9   9      199.02      189.22     18.41 o 
  -5   9   9      110.86      122.08     16.20 o 
  -4   9   9        0.08       -8.10     13.29 o 
  -3   9   9      154.38      164.65     17.07 o 
  -2   9   9      807.30      776.67     27.04 o 
  -1   9   9      840.04      853.08     27.83 o 
   0   9   9      475.52      442.27     26.03 o 
   1   9   9       50.56       72.43     12.50 o 
   2   9   9      124.44      134.83     14.40 o 
   3   9   9       57.41       56.47     13.06 o 
   4   9   9      460.61      486.37     23.70 o 
   5   9   9       33.80       49.39     13.21 o 
   6   9   9       18.90       -2.36     13.13 o 
   7   9   9       60.80       53.40     15.65 o 
  -8  10   9        5.92       -5.11     12.82 o 
  -7  10   9       48.30       64.64     14.47 o 
  -6  10   9       54.63       54.03     12.50 o 
  -5  10   9        4.47       11.87     12.66 o 
  -4  10   9       89.47      102.72     15.65 o 
  -3  10   9      396.15      393.70     22.36 o 
  -2  10   9       81.85       66.22     15.18 o 
  -1  10   9       41.98       45.93     13.53 o 
   0  10   9      107.47      114.53     15.61 o 
   1  10   9      792.35      731.93     27.19 o 
   2  10   9       63.90       64.18     13.61 o 
   3  10   9       15.83        8.81     12.19 o 
   4  10   9      194.06      193.23     17.54 o 
   5  10   9        1.48       -4.01     12.19 o 
   6  10   9       16.89       15.02     14.39 o 
  -7  11   9       19.20       13.68     13.37 o 
  -6  11   9       25.33       38.61     13.45 o 
  -5  11   9      476.51      466.75     25.20 o 
  -4  11   9       22.63       33.03     12.50 o 
  -3  11   9        7.48        3.77     13.60 o 
  -2  11   9      126.06      105.09     16.36 o 
  -1  11   9      161.38      187.47     17.15 o 
   0  11   9       11.12       15.64      8.52 o 
   1  11   9      159.53      184.08     17.94 o 
   2  11   9       36.73       29.73     12.58 o 
   3  11   9      617.62      622.67     26.15 o 
   4  11   9        9.74       21.86     12.90 o 
   5  11   9       24.08        7.55     14.55 o 
  -6  12   9        4.82       -0.86     12.27 o 
  -5  12   9        2.08        6.76     12.27 o 
  -4  12   9       72.24       68.19     14.94 o 
  -3  12   9      184.65      189.13     17.23 o 
  -2  12   9       24.37       43.64     13.60 o 
  -1  12   9        6.30       26.03     11.72 o 
   0  12   9      185.78      183.12     12.48 o 
   1  12   9      125.94      105.87     15.97 o 
   2  12   9       22.66       35.94     13.92 o 
   3  12   9       73.56       62.76     16.59 o 
   4  12   9       13.62       19.89     13.37 o 
  -3  13   9        0.37       -0.86     12.97 o 
  -2  13   9       62.10       60.48     14.86 o 
  -1  13   9      221.15      228.80     19.59 o 
   0  13   9       83.98       80.45     11.64 o 
   1  13   9        6.21       22.41     12.74 o 
   2  13   9       67.96       70.86     14.63 o 
 -10   0  10      166.38      165.36     16.84 o 
  -8   0  10       28.50       27.92     13.05 o 
  -6   0  10     1124.97     1107.18     28.81 o 
  -4   0  10      696.89      648.39     21.21 o 
  -2   0  10     1179.37     1203.79     27.41 o 
   0   0  10     2562.51     2676.43     27.76 o 
   2   0  10      135.84      137.12     12.19 o 
   4   0  10      241.94      217.52     15.03 o 
   6   0  10       99.02       84.08     14.39 o 
   8   0  10      302.83      297.96     19.99 o 
  10   0  10        9.95        4.40     13.68 o 
 -11   1  10        5.94      -12.74     12.74 o 
 -10   1  10        0.25       -0.79     11.64 o 
  -9   1  10       55.34       55.13     14.16 o 
  -8   1  10      435.46      512.43     22.13 o 
  -7   1  10       31.87       46.79     11.72 o 
  -6   1  10       18.41       -5.90     11.80 o 
  -5   1  10       29.01       17.22     11.32 o 
  -4   1  10      643.18      609.56     20.57 o 
  -3   1  10      555.44      548.56     19.93 o 
  -2   1  10     1212.69     1220.75     27.65 o 
  -1   1  10      139.10      142.87     12.51 o 
   0   1  10      257.60      338.42     19.17 o 
   1   1  10      673.36      758.42     22.62 o 
   2   1  10     1635.23     1745.63     33.46 o 
   3   1  10      306.55      321.24     16.61 o 
   4   1  10        4.16       -9.44      9.44 o 
   5   1  10       54.04       73.53     12.66 o 
   6   1  10      292.15      265.15     18.10 o 
   7   1  10       21.19       14.00     12.19 o 
   8   1  10      165.33      146.40     17.07 o 
   9   1  10       59.90       56.15     15.10 o 
 -11   2  10       59.75       48.68     14.08 o 
 -10   2  10       20.26        1.57     13.13 o 
  -9   2  10        0.51       11.56     11.40 o 
  -8   2  10        0.03       -9.44     11.95 o 
  -7   2  10       48.70       43.57     12.11 o 
  -6   2  10       72.19       78.49     12.66 o 
  -5   2  10      851.50      826.82     25.63 o 
  -4   2  10      420.92      387.53     18.66 o 
  -3   2  10        0.09        1.02      9.20 o 
  -2   2  10      240.76      232.09     14.48 o 
  -1   2  10     1764.28     1742.81     32.53 o 
   0   2  10     1689.76     1855.45     23.50 o 
   1   2  10      161.96      184.34     13.45 o 
   2   2  10      305.48      240.96     15.19 o 
   3   2  10       17.67       26.74      9.12 o 
   4   2  10      106.25      111.22     12.51 o 
   5   2  10      237.56      212.94     16.53 o 
   6   2  10       28.51       41.05     11.72 o 
   7   2  10        0.03       29.72     11.01 o 
   8   2  10       10.99       10.69     12.58 o 
   9   2  10       13.84       11.48     11.64 o 
 -11   3  10        7.83       -2.52     13.92 o 
 -10   3  10       23.01       11.87     11.17 o 
  -9   3  10       55.88       55.84     13.53 o 
  -8   3  10        2.67       -9.59     11.48 o 
  -7   3  10      968.23      956.19     28.47 o 
  -6   3  10       11.11       16.36     11.40 o 
  -5   3  10       16.27       28.23     11.01 o 
  -4   3  10      353.06      330.11     17.32 o 
  -3   3  10      380.04      383.54     17.17 o 
  -2   3  10      236.32      224.77     14.72 o 
  -1   3  10     1025.33      957.89     25.10 o 
   0   3  10      181.07      201.91     21.68 o 
   1   3  10      556.92      608.11     20.56 o 
   2   3  10        0.29       -1.10      8.96 o 
   3   3  10       22.49       40.42     10.22 o 
   4   3  10       67.01       68.74     11.09 o 
   5   3  10        6.74       14.55     11.17 o 
   6   3  10       45.54       43.80     13.53 o 
   7   3  10      264.90      239.46     18.41 o 
   8   3  10       39.44       54.18     12.50 o 
   9   3  10        0.00       11.64     13.45 o 
 -11   4  10       57.17       31.22     15.18 o 
 -10   4  10        3.72      -10.46     13.05 o 
  -9   4  10      140.39      173.61     18.25 o 
  -8   4  10        0.86        9.12     12.58 o 
  -7   4  10      223.30      210.64     17.94 o 
  -6   4  10       85.89       99.73     14.47 o 
  -5   4  10      158.13      130.52     15.11 o 
  -4   4  10      185.62      134.86     15.19 o 
  -3   4  10        6.99        7.71      9.75 o 
  -2   4  10      155.40      142.56     14.63 o 
  -1   4  10      328.43      347.33     17.08 o 
   0   4  10       22.83        9.31      6.78 o 
   1   4  10       51.12       60.87     10.30 o 
   2   4  10      345.12      347.89     17.40 o 
   3   4  10      389.27      389.82     18.27 o 
   4   4  10      268.98      220.99     16.84 o 
   5   4  10      193.73      184.66     14.79 o 
   6   4  10       15.21       13.13     11.72 o 
   7   4  10        7.82       14.78     11.64 o 
   8   4  10        1.93       13.45     11.56 o 
   9   4  10      228.20      274.28     20.06 o 
 -10   5  10      107.56       96.82     16.12 o 
  -9   5  10       60.19       52.53     14.79 o 
  -8   5  10      195.13      207.16     17.86 o 
  -7   5  10       88.30      119.24     15.97 o 
  -6   5  10        6.57       -9.04     12.82 o 
  -5   5  10       46.37       36.88     12.27 o 
  -4   5  10      540.14      576.94     21.82 o 
  -3   5  10      236.27      256.39     15.58 o 
  -2   5  10       10.55        2.83     10.93 o 
  -1   5  10       76.09       56.94     12.11 o 
   0   5  10      533.72      549.99     27.81 o 
   1   5  10        3.71      -10.69     10.69 o 
   2   5  10      216.99      200.74     15.82 o 
   3   5  10      434.04      400.97     20.24 o 
   4   5  10        2.34       12.74      9.51 o 
   5   5  10       72.54       83.29     13.13 o 
   6   5  10       14.48       29.17     11.80 o 
   7   5  10       96.71       72.12     14.71 o 
   8   5  10        2.13       20.29     10.38 o 
   9   5  10        4.61       23.51     13.37 o 
 -10   6  10       27.15       19.58     14.86 o 
  -9   6  10       76.91       96.58     15.41 o 
  -8   6  10        0.01       -5.27     12.19 o 
  -7   6  10        3.91      -12.03     13.21 o 
  -6   6  10      932.12      910.66     28.47 o 
  -5   6  10      116.04      101.31     13.61 o 
  -4   6  10      178.53      154.44     15.42 o 
  -3   6  10       45.67       42.62     12.43 o 
  -2   6  10       37.69       30.67     11.48 o 
  -1   6  10      174.25      173.17     14.24 o 
   0   6  10      395.91      409.35     13.53 o 
   1   6  10       70.92       59.85     11.48 o 
   2   6  10      178.20      185.99     14.87 o 
   3   6  10       57.62       46.40     13.61 o 
   4   6  10       49.73       21.94     12.98 o 
   5   6  10        0.03        2.75     11.01 o 
   6   6  10       92.81      102.64     14.00 o 
   7   6  10       10.34       -0.79     13.45 o 
   8   6  10        2.24       12.58     11.87 o 
  -9   7  10        0.00        8.26     12.97 o 
  -8   7  10       61.86       57.73     14.71 o 
  -7   7  10       49.83       96.65     14.31 o 
  -6   7  10      157.40      160.17     17.31 o 
  -5   7  10        2.84      -13.84     13.84 o 
  -4   7  10      292.63      314.90     18.02 o 
  -3   7  10       19.27       15.18     11.72 o 
  -2   7  10      388.55      368.54     20.00 o 
  -1   7  10       22.91       31.45     11.56 o 
   0   7  10      116.60       92.55      9.91 o 
   1   7  10      273.94      288.83     17.87 o 
   2   7  10      155.26      133.03     15.73 o 
   3   7  10      292.02      252.32     18.81 o 
   4   7  10        0.05       13.21     10.69 o 
   5   7  10        0.30        8.02     11.01 o 
   6   7  10      381.74      341.87     20.62 o 
   7   7  10        7.61       51.35     12.03 o 
   8   7  10       36.62       25.16     14.23 o 
  -9   8  10        2.95      -14.23     14.23 o 
  -8   8  10        1.94        3.30     12.11 o 
  -7   8  10      105.24       87.39     15.26 o 
  -6   8  10      127.38      104.78     16.91 o 
  -5   8  10       15.57        4.95     13.60 o 
  -4   8  10       43.39       59.53     14.08 o 
  -3   8  10      388.10      344.82     19.92 o 
  -2   8  10      240.25      235.99     19.04 o 
  -1   8  10      188.75      158.69     16.21 o 
   0   8  10      160.70      146.89     11.34 o 
   1   8  10       22.66       23.98     12.11 o 
   2   8  10      113.95       86.60     15.10 o 
   3   8  10       58.84       40.11     13.61 o 
   4   8  10      400.31      429.36     21.65 o 
   5   8  10        0.08        4.56     11.40 o 
   6   8  10       11.68       14.47     13.37 o 
   7   8  10        0.93        6.76     12.19 o 
  -8   9  10       33.29        0.87     14.55 o 
  -7   9  10        5.03        6.53     12.19 o 
  -6   9  10        8.84        2.36     13.76 o 
  -5   9  10       70.46       96.50     14.39 o 
  -4   9  10        9.80       23.20     12.35 o 
  -3   9  10      288.09      265.69     18.73 o 
  -2   9  10        7.87        0.71     13.37 o 
  -1   9  10        0.00       -0.71     11.64 o 
   0   9  10      146.36      134.09     11.15 o 
   1   9  10       90.63      108.93     14.39 o 
   2   9  10      319.42      316.55     20.38 o 
   3   9  10       82.58      105.55     14.31 o 
   4   9  10        2.17       49.30     11.72 o 
   5   9  10       17.90        8.02     11.24 o 
   6   9  10        9.95       -5.03     12.58 o 
  -7  10  10       20.71        0.86     14.55 o 
  -6  10  10        0.73       17.22     12.19 o 
  -5  10  10      145.29      134.75     16.52 o 
  -4  10  10        0.18      -11.56     12.58 o 
  -3  10  10       13.59       48.91     12.19 o 
  -2  10  10       63.61       80.14     14.63 o 
  -1  10  10       93.70       93.05     14.00 o 
   0  10  10       14.06        1.09      9.42 o 
   1  10  10       56.82       58.67     14.08 o 
   2  10  10        8.73        4.56     12.35 o 
   3  10  10        6.82        3.93     11.87 o 
   4  10  10        9.16        4.09     12.27 o 
   5  10  10       19.76       -2.52     13.84 o 
  -6  11  10        5.41        8.73     13.45 o 
  -5  11  10        1.77       15.96     12.58 o 
  -4  11  10       32.81       28.62     14.00 o 
  -3  11  10      151.35      166.85     16.99 o 
  -2  11  10       24.40       35.62     13.21 o 
  -1  11  10       11.35       23.59     12.03 o 
   0  11  10       55.37       71.70     10.03 o 
   1  11  10       31.41       28.07     12.82 o 
   2  11  10        1.81      -11.87     11.87 o 
   3  11  10        8.18        2.52     11.72 o 
   4  11  10        7.33       30.27     11.56 o 
  -4  12  10        7.22        5.27     13.84 o 
  -3  12  10        4.94        5.98     13.76 o 
  -2  12  10        7.82        9.28     12.19 o 
  -1  12  10        1.50      -10.06     12.35 o 
   0  12  10       25.22       20.78     13.45 o 
   1  12  10        0.00      -11.09     13.05 o 
   2  12  10        0.34       16.51     11.72 o 
  -9   0  11        0.11       12.27     12.11 o 
  -7   0  11      174.40      169.62     16.68 o 
  -5   0  11      402.26      391.94     19.45 o 
  -3   0  11      186.67      217.56     16.05 o 
  -1   0  11       82.97       82.04     11.64 o 
   1   0  11      160.75      121.55     13.61 o 
   3   0  11        1.43       -9.59      9.59 o 
   5   0  11       28.14       29.65     11.48 o 
   7   0  11       55.75       25.87     14.63 o 
   9   0  11        1.76       -8.73     13.76 o 
 -10   1  11        0.76       -8.26     12.66 o 
  -9   1  11        2.59       16.20     11.09 o 
  -8   1  11       31.44       28.15     13.53 o 
  -7   1  11      124.95      128.61     14.79 o 
  -6   1  11        1.51      -11.48     11.48 o 
  -5   1  11      179.52      107.63     14.87 o 
  -4   1  11       77.68       76.29     13.37 o 
  -3   1  11       59.89       52.30     11.64 o 
  -2   1  11      104.15      112.88     12.43 o 
  -1   1  11       57.25       31.93     11.01 o 
   0   1  11      125.54      128.44      9.52 o 
   1   1  11       29.48       22.88     10.30 o 
   2   1  11      314.87      312.66     17.00 o 
   3   1  11       59.43       55.05     12.43 o 
   4   1  11       14.89       22.41     11.09 o 
   5   1  11       10.80        4.09     10.85 o 
   6   1  11       65.64       80.30     13.45 o 
   7   1  11       89.90      114.59     15.57 o 
   8   1  11        0.86       18.01     11.95 o 
   9   1  11        0.35       -3.54     12.74 o 
 -10   2  11       77.33       84.78     15.65 o 
  -9   2  11       85.52       89.35     14.39 o 
  -8   2  11       10.40       16.75     11.17 o 
  -7   2  11       17.22       -2.04     13.21 o 
  -6   2  11        2.22        8.49     11.32 o 
  -5   2  11       10.77       23.59     11.01 o 
  -4   2  11       21.66       21.55     11.09 o 
  -3   2  11       54.71       37.20     10.85 o 
  -2   2  11        4.60       21.15      9.59 o 
  -1   2  11        5.83        5.66      9.51 o 
   0   2  11       12.50       18.46      6.31 o 
   1   2  11       35.26       40.66     10.62 o 
   2   2  11       87.67       90.77     12.11 o 
   3   2  11       34.33       21.70     10.62 o 
   4   2  11        1.65      -10.93     10.93 o 
   5   2  11       33.30       56.70     12.74 o 
   6   2  11       58.21       65.20     13.53 o 
   7   2  11       14.81       22.41     11.64 o 
   8   2  11       14.74        7.39     12.66 o 
 -10   3  11        4.39       -7.55     13.13 o 
  -9   3  11      102.71       81.25     15.49 o 
  -8   3  11       64.75       65.98     13.53 o 
  -7   3  11       12.93       30.04     11.64 o 
  -6   3  11      117.80       90.22     14.32 o 
  -5   3  11       22.72       29.80     11.17 o 
  -4   3  11      134.97       83.07     13.85 o 
  -3   3  11       14.10       17.22     10.07 o 
  -2   3  11        1.20        1.18      9.44 o 
  -1   3  11       99.05       91.01     12.27 o 
   0   3  11       21.93       24.79      7.21 o 
   1   3  11       79.14       97.29     12.19 o 
   2   3  11       18.92       -7.94     11.48 o 
   3   3  11        4.98       -0.63     11.01 o 
   4   3  11        9.23       12.58     10.85 o 
   5   3  11       19.00        0.00     13.05 o 
   6   3  11       20.14        9.59     13.37 o 
   7   3  11       27.79       18.79     13.84 o 
   8   3  11       28.81       20.05     13.76 o 
 -10   4  11        0.24       23.20     13.21 o 
  -9   4  11       28.31       21.70     12.58 o 
  -8   4  11        0.02        6.05     12.35 o 
  -7   4  11      113.59       88.02     16.20 o 
  -6   4  11      258.89      261.34     18.10 o 
  -5   4  11      501.25      458.04     20.56 o 
  -4   4  11       56.67       47.66     12.90 o 
  -3   4  11        0.67        1.26     10.38 o 
  -2   4  11        4.36       19.19      9.91 o 
  -1   4  11      485.43      472.79     20.32 o 
   0   4  11        6.02       19.60      8.73 o 
   1   4  11       50.26       53.16     10.77 o 
   2   4  11       14.27        9.44      9.67 o 
   3   4  11      512.74      488.62     21.66 o 
   4   4  11        0.00       -5.43     10.93 o 
   5   4  11        2.97        4.25     11.17 o 
   6   4  11        9.78        1.49     12.42 o 
   7   4  11        0.04        9.59     11.56 o 
   8   4  11        7.35        9.36     12.11 o 
  -9   5  11       32.09       18.95     13.53 o 
  -8   5  11       15.90       16.36     13.92 o 
  -7   5  11        7.96        3.70     11.64 o 
  -6   5  11        4.60       11.24     11.09 o 
  -5   5  11        0.92        3.38     11.72 o 
  -4   5  11       12.91        9.75     10.93 o 
  -3   5  11       28.12       27.21     11.09 o 
  -2   5  11      269.40      240.98     16.61 o 
  -1   5  11       15.96        7.39     10.54 o 
   0   5  11       76.51       79.41      8.93 o 
   1   5  11        0.23        1.89      9.99 o 
   2   5  11       63.27       49.31     12.35 o 
   3   5  11       10.82       11.40      9.67 o 
   4   5  11      173.05      152.47     15.58 o 
   5   5  11       47.86       29.33     12.90 o 
   6   5  11       35.17       34.05     12.03 o 
   7   5  11       41.80       26.27     14.71 o 
   8   5  11        0.74      -12.74     12.74 o 
  -9   6  11       33.68       39.16     12.82 o 
  -8   6  11       30.40       40.97     12.50 o 
  -7   6  11       66.79       64.80     13.84 o 
  -6   6  11       72.69       72.75     14.79 o 
  -5   6  11       28.69       36.96     12.42 o 
  -4   6  11      436.36      434.08     22.20 o 
  -3   6  11        6.00        7.86     12.19 o 
  -2   6  11      396.34      377.27     19.29 o 
  -1   6  11      254.17      229.79     17.71 o 
   0   6  11      282.01      285.70     18.30 o 
   1   6  11        0.83       -1.97     10.30 o 
   2   6  11        1.15       -7.39     10.62 o 
   3   6  11        4.23       -9.04     11.40 o 
   4   6  11        0.66      -12.03     12.03 o 
   5   6  11        3.16       -6.05     13.52 o 
   6   6  11      164.76      140.89     17.39 o 
   7   6  11       25.29       30.51     13.29 o 
  -8   7  11       11.59       15.88     13.76 o 
  -7   7  11        2.40        0.79     13.45 o 
  -6   7  11      115.81       90.93     15.34 o 
  -5   7  11       41.01       19.66     13.68 o 
  -4   7  11      156.79      158.91     16.21 o 
  -3   7  11        5.70       -0.71     12.19 o 
  -2   7  11       71.22       97.92     14.31 o 
  -1   7  11       86.02      101.38     14.47 o 
   0   7  11      151.51      153.72     11.33 o 
   1   7  11       14.82       -3.46     12.90 o 
   2   7  11      235.12      275.64     17.47 o 
   3   7  11        8.72       18.95     12.11 o 
   4   7  11       51.34       71.09     13.61 o 
   5   7  11       16.92       18.16     13.53 o 
   6   7  11       57.53       48.21     14.31 o 
   7   7  11        0.49       -4.40     13.05 o 
  -8   8  11       78.93       25.17     17.38 o 
  -7   8  11       55.91       53.79     14.63 o 
  -6   8  11        0.17        2.36     12.66 o 
  -5   8  11       70.80       50.41     14.47 o 
  -4   8  11        0.13       -8.18     13.21 o 
  -3   8  11       20.56        3.62     13.13 o 
  -2   8  11        7.85       21.47     12.11 o 
  -1   8  11        8.01        2.83     13.13 o 
   0   8  11       20.09        9.49      8.71 o 
   1   8  11        1.87      -12.58     12.58 o 
   2   8  11      136.72      141.75     14.87 o 
   3   8  11        0.01       25.95     11.01 o 
   4   8  11      207.21      170.26     18.17 o 
   5   8  11        6.79       10.77     12.50 o 
   6   8  11        5.67       -7.78     13.37 o 
  -7   9  11       24.21       37.27     12.58 o 
  -6   9  11       31.09       35.78     13.37 o 
  -5   9  11       66.28       74.71     14.71 o 
  -4   9  11       50.60       67.95     14.39 o 
  -3   9  11       56.20       25.24     14.71 o 
  -2   9  11      104.89      145.75     15.97 o 
  -1   9  11       33.39       66.14     12.58 o 
   0   9  11       83.17       60.35     10.60 o 
   1   9  11      167.57      176.45     18.57 o 
   2   9  11       39.03       59.45     12.03 o 
   3   9  11       41.70       38.61     13.21 o 
   4   9  11       41.03       26.58     14.16 o 
   5   9  11        5.74       -9.51     13.92 o 
  -6  10  11       25.94       15.73     15.18 o 
  -5  10  11       14.81       29.65     14.08 o 
  -4  10  11       30.19       26.42     12.98 o 
  -3  10  11       88.03       65.59     16.28 o 
  -2  10  11      169.49      175.98     17.78 o 
  -1  10  11       82.13      101.14     15.26 o 
   0  10  11       58.44       74.09      9.95 o 
   1  10  11       57.01       27.60     14.31 o 
   2  10  11       32.03       37.20     13.53 o 
   3  10  11       32.18       23.75     14.63 o 
   4  10  11       12.01        2.59     12.03 o 
  -4  11  11        1.00        5.27     12.27 o 
  -3  11  11        8.43        8.57     12.90 o 
  -2  11  11        6.22       21.23     12.35 o 
  -1  11  11       60.35       50.65     14.47 o 
   0  11  11        3.68        6.23      8.72 o 
   1  11  11       10.05       16.36     13.21 o 
   2  11  11        8.18       16.67     13.05 o 
  -8   0  12        1.30        9.36     12.42 o 
  -6   0  12       12.24       -5.66     12.42 o 
  -4   0  12       25.28        3.30     11.64 o 
  -2   0  12        8.53       -2.52     10.38 o 
   0   0  12      325.25      373.64     21.37 o 
   2   0  12      116.44      128.92     14.71 o 
   4   0  12       67.66       57.18     13.68 o 
   6   0  12      138.67      140.80     17.70 o 
  -9   1  12        4.22       -6.61     12.97 o 
  -8   1  12       36.29       40.66     13.37 o 
  -7   1  12       63.97       37.04     14.55 o 
  -6   1  12      140.67       90.46     14.71 o 
  -5   1  12       45.60       40.66     12.66 o 
  -4   1  12      124.79      137.03     13.61 o 
  -3   1  12       76.77       85.10     12.98 o 
  -2   1  12      287.59      285.62     17.47 o 
  -1   1  12       13.94        5.03     10.22 o 
   0   1  12       17.17       -8.51     18.28 o 
   1   1  12       10.13        8.34     10.77 o 
   2   1  12      104.81      145.83     14.32 o 
   3   1  12       12.23        8.18     11.56 o 
   4   1  12      105.16       99.89     15.34 o 
   5   1  12      203.51      178.52     16.68 o 
   6   1  12        0.71       14.15     11.01 o 
   7   1  12       34.97       50.72     14.15 o 
  -9   2  12       76.52       46.80     14.39 o 
  -8   2  12       40.79       36.33     14.31 o 
  -7   2  12        0.03       -6.76     11.56 o 
  -6   2  12      106.25      103.51     14.71 o 
  -5   2  12       13.13       20.52     10.85 o 
  -4   2  12       20.91       -6.61     11.09 o 
  -3   2  12      175.47      137.76     15.18 o 
  -2   2  12        0.04       -7.00     10.14 o 
  -1   2  12        2.65        9.51     10.38 o 
   0   2  12       19.44       28.33      7.89 o 
   1   2  12       39.98       75.81     11.25 o 
   2   2  12       49.90       38.54     12.11 o 
   3   2  12       28.13       15.81     12.58 o 
   4   2  12       32.90       35.07     11.80 o 
   5   2  12       64.63       64.57     14.63 o 
   6   2  12        4.39        9.51     12.11 o 
   7   2  12       54.66       63.78     13.92 o 
  -9   3  12        9.00       -5.11     14.08 o 
  -8   3  12        0.52       17.61     12.19 o 
  -7   3  12       21.77       15.96     12.42 o 
  -6   3  12       18.00       -7.94     13.05 o 
  -5   3  12        2.29       22.96     11.64 o 
  -4   3  12       98.07      113.34     14.24 o 
  -3   3  12        0.10       -9.75      9.75 o 
  -2   3  12        2.56       -0.63     10.62 o 
  -1   3  12        8.79       -5.82     10.77 o 
   0   3  12      105.51       83.85      9.62 o 
   1   3  12        5.69       14.55      9.67 o 
   2   3  12       24.13       28.39     12.50 o 
   3   3  12       24.04       37.75     11.72 o 
   4   3  12       49.90       40.74     13.76 o 
   5   3  12       11.55       25.16     12.90 o 
   6   3  12       43.66       43.41     13.53 o 
   7   3  12       31.83       34.05     13.92 o 
  -9   4  12       23.82       15.57     14.00 o 
  -8   4  12        5.59       19.58     11.48 o 
  -7   4  12        3.99       -2.36     12.27 o 
  -6   4  12        7.47       29.64     12.03 o 
  -5   4  12      118.31      100.60     15.26 o 
  -4   4  12        1.40        2.04      9.91 o 
  -3   4  12        2.25      -12.27     12.27 o 
  -2   4  12        2.54        4.01     11.87 o 
  -1   4  12        1.59       -1.34     10.46 o 
   0   4  12        0.20       -8.00      8.00 o 
   1   4  12       56.02       54.19     13.06 o 
   2   4  12       91.09       71.42     13.37 o 
   3   4  12       51.75       45.06     11.80 o 
   4   4  12        4.29        2.99     11.87 o 
   5   4  12       77.07       60.01     15.34 o 
   6   4  12        0.44        6.53     12.27 o 
   7   4  12       34.49       45.92     14.39 o 
  -8   5  12       15.91       19.27     13.45 o 
  -7   5  12      134.30      167.47     16.20 o 
  -6   5  12       59.61       25.95     14.71 o 
  -5   5  12       18.71        2.20     11.56 o 
  -4   5  12       47.84       54.81     12.82 o 
  -3   5  12       16.48       22.96     11.48 o 
  -2   5  12       14.71       24.06     10.77 o 
  -1   5  12        6.94       12.97     10.77 o 
   0   5  12       58.48       47.42      8.87 o 
   1   5  12       62.76       83.13     13.13 o 
   2   5  12       16.00       29.33     11.56 o 
   3   5  12        1.11       23.59     10.30 o 
   4   5  12       21.23        8.41     13.13 o 
   5   5  12       52.08       36.02     13.76 o 
   6   5  12       25.00       17.69     12.82 o 
  -8   6  12        9.11       32.79     13.45 o 
  -7   6  12       26.05       23.83     12.90 o 
  -6   6  12        3.23       28.39     11.72 o 
  -5   6  12        8.41       -8.34     12.82 o 
  -4   6  12        1.19       22.17     11.32 o 
  -3   6  12        0.25       -5.82     12.19 o 
  -2   6  12       16.08       -3.54     11.87 o 
  -1   6  12       42.45       41.92     11.80 o 
   0   6  12        4.86       -1.05      7.83 o 
   1   6  12        0.02       18.87     11.17 o 
   2   6  12        0.62        8.89     12.58 o 
   3   6  12        8.57      -12.66     12.66 o 
   4   6  12      107.28       97.45     16.20 o 
   5   6  12        2.40       -1.65     12.27 o 
   6   6  12        1.31        5.19     13.45 o 
  -7   7  12        4.56       -1.73     13.13 o 
  -6   7  12        0.52      -13.45     13.45 o 
  -5   7  12       62.05       46.64     15.26 o 
  -4   7  12       26.16        7.71     13.68 o 
  -3   7  12       51.15       60.95     14.47 o 
  -2   7  12      130.31      146.47     16.75 o 
  -1   7  12       12.77       16.98     12.11 o 
   0   7  12       43.59       36.76      9.54 o 
   1   7  12        0.00        0.00     11.09 o 
   2   7  12       93.68       90.37     14.47 o 
   3   7  12       24.84       31.77     12.11 o 
   4   7  12       23.48       29.65     13.05 o 
   5   7  12        6.69       36.01     12.03 o 
  -6   8  12       40.99       28.15     13.60 o 
  -5   8  12       98.71      108.93     15.81 o 
  -4   8  12       68.58       75.50     14.00 o 
  -3   8  12        1.83       -3.15     12.27 o 
  -2   8  12        2.01        0.00     11.64 o 
  -1   8  12       15.38       13.92     12.27 o 
   0   8  12       49.05       39.97      9.58 o 
   1   8  12       25.50       36.41     12.35 o 
   2   8  12        5.01        4.01     13.37 o 
   3   8  12       11.11       -4.17     13.21 o 
   4   8  12       42.14       65.19     14.63 o 
  -5   9  12       10.88       20.76     13.21 o 
  -4   9  12        4.55       -0.86     13.68 o 
  -3   9  12        6.35       10.77     12.19 o 
  -2   9  12        0.99        9.83     12.35 o 
  -1   9  12        0.73       30.98     11.56 o 
   0   9  12        6.26       16.35      8.95 o 
   1   9  12        9.06       -5.82     12.97 o 
   2   9  12        6.33        9.36     12.27 o 
   3   9  12        0.35       18.24     11.79 o 
  -3  10  12        6.47        0.00     14.63 o 
  -2  10  12        1.82       25.87     12.50 o 
  -1  10  12       58.57       74.71     14.63 o 
   0  10  12       11.28        4.37     10.09 o 
   1  10  12       28.63       26.26     14.55 o 
  -7   0  13        0.22       -8.02     12.97 o 
  -5   0  13       56.32       55.76     13.92 o 
  -3   0  13       18.04       21.94     12.74 o 
  -1   0  13        5.54       -1.42     11.79 o 
   1   0  13       20.55        3.54     12.27 o 
   3   0  13       26.71       39.71     12.27 o 
   5   0  13       58.60      105.70     16.04 o 
  -8   1  13       26.17       37.27     13.21 o 
  -7   1  13       63.03       46.01     13.92 o 
  -6   1  13        2.71       15.49     11.56 o 
  -5   1  13       35.83       50.72     14.39 o 
  -4   1  13      193.09      157.98     16.76 o 
  -3   1  13       38.52       39.01     13.21 o 
  -2   1  13       53.91       57.41     13.13 o 
  -1   1  13        5.45       16.75     12.11 o 
   0   1  13       41.21       50.47      9.17 o 
   1   1  13        4.13       -0.71     11.32 o 
   2   1  13       20.26       16.75     12.19 o 
   3   1  13        3.92        0.00     12.11 o 
   4   1  13       36.91       40.58     15.18 o 
   5   1  13       93.55      115.07     16.67 o 
   6   1  13       18.13       31.69     13.76 o 
  -8   2  13        0.88        6.84     13.60 o 
  -7   2  13        0.24       -4.88     12.74 o 
  -6   2  13        8.73       -4.64     12.66 o 
  -5   2  13      141.13      130.97     15.89 o 
  -4   2  13        2.48        8.81     11.48 o 
  -3   2  13       28.08       15.02     12.98 o 
  -2   2  13       39.64       44.51     13.60 o 
  -1   2  13       67.25       50.02     13.45 o 
   0   2  13       34.31       43.93      9.14 o 
   1   2  13       60.08       56.86     12.98 o 
   2   2  13        2.38        7.39     12.35 o 
   3   2  13      126.01      118.38     17.15 o 
   4   2  13       11.13        3.93     13.52 o 
   5   2  13        5.27        0.79     12.11 o 
   6   2  13        7.86       22.49     13.45 o 
  -8   3  13        1.31       10.38     13.60 o 
  -7   3  13        6.29       -3.30     12.19 o 
  -6   3  13        5.13      -12.66     13.76 o 
  -5   3  13       35.83       29.02     12.90 o 
  -4   3  13        0.27        2.20     12.66 o 
  -3   3  13       33.72       21.86     13.21 o 
  -2   3  13        3.12        8.65     11.24 o 
  -1   3  13        5.87        9.99     11.01 o 
   0   3  13        9.49       18.02      7.92 o 
   1   3  13        9.61        2.91     12.27 o 
   2   3  13        0.65      -10.46     12.11 o 
   3   3  13      137.39      142.61     16.44 o 
   4   3  13       23.39       22.41     13.53 o 
   5   3  13        0.64       13.37     13.05 o 
   6   3  13        7.34       19.26     13.68 o 
  -7   4  13       14.86        4.25     12.82 o 
  -6   4  13        4.19       23.43     12.03 o 
  -5   4  13       22.06       35.15     14.08 o 
  -4   4  13        0.02       15.96     11.09 o 
  -3   4  13       55.49       46.09     14.08 o 
  -2   4  13        0.50        5.90     12.50 o 
  -1   4  13        2.82       16.12     11.01 o 
   0   4  13       22.33       31.55      8.94 o 
   1   4  13       17.17        7.47     12.82 o 
   2   4  13        0.50       -4.56     12.11 o 
   3   4  13       24.87        0.79     14.86 o 
   4   4  13        0.08       -3.30     13.60 o 
   5   4  13        2.85       -3.38     13.76 o 
  -7   5  13        4.25       -0.86     12.82 o 
  -6   5  13        6.50        2.52     12.58 o 
  -5   5  13        8.32        1.57     13.52 o 
  -4   5  13       21.94       35.07     12.03 o 
  -3   5  13        0.19       -5.35     12.27 o 
  -2   5  13        2.16        6.05     12.19 o 
  -1   5  13        5.84        1.49     12.11 o 
   0   5  13        6.77        6.42      8.64 o 
   1   5  13       62.74       56.15     14.94 o 
   2   5  13       30.11       19.66     12.03 o 
   3   5  13        9.45        9.67     12.50 o 
   4   5  13       49.75       76.20     15.10 o 
   5   5  13       35.09       68.89     14.55 o 
  -6   6  13       23.00       18.79     13.37 o 
  -5   6  13        6.57        5.82     13.13 o 
  -4   6  13        1.90        4.01     12.11 o 
  -3   6  13       13.15       32.40     11.87 o 
  -2   6  13        0.11      -12.82     12.82 o 
  -1   6  13        0.31      -13.13     13.13 o 
   0   6  13       22.70        7.86      9.29 o 
   1   6  13        3.92      -12.66     12.66 o 
   2   6  13        1.25        0.79     12.74 o 
   3   6  13      101.39      107.68     16.52 o 
   4   6  13       68.96       68.19     15.97 o 
  -5   7  13        1.07        8.57     13.21 o 
  -4   7  13       13.62        3.38     13.21 o 
  -3   7  13       16.52       -4.95     13.21 o 
  -2   7  13        7.26      -13.52     13.52 o 
  -1   7  13       10.55       -1.65     13.52 o 
   0   7  13       42.05       55.47     10.33 o 
   1   7  13       11.79       35.54     12.50 o 
   2   7  13       38.82       19.35     14.39 o 
   3   7  13        2.79      -13.60     13.60 o 
  -4   8  13        1.53       11.32     12.82 o 
  -3   8  13        0.01       -1.73     13.21 o 
  -2   8  13      164.46      179.52     18.80 o 
  -1   8  13        6.81       -5.03     13.84 o 
   0   8  13      117.15      111.21     11.86 o 
   1   8  13        2.65       15.49     13.52 o 
   2   8  13        2.60        4.40     13.21 o 
  -6   0  14        4.84       29.49     12.90 o 
  -4   0  14      702.29      671.73     28.28 o 
  -2   0  14      164.86      158.44     17.31 o 
   0   0  14      159.96      140.39     12.37 o 
   2   0  14      151.39      129.25     18.09 o 
   4   0  14      411.12      415.00     24.56 o 
  -6   1  14      101.21      109.88     16.67 o 
  -5   1  14       18.85       35.15     12.90 o 
  -4   1  14       69.03       50.25     16.52 o 
  -3   1  14       58.16       63.47     14.16 o 
  -2   1  14      153.74      139.47     17.23 o 
  -1   1  14      132.62      138.36     16.83 o 
   0   1  14      224.35      225.20     32.61 o 
   1   1  14        4.35       29.96     12.74 o 
   2   1  14       33.28       50.72     15.73 o 
   3   1  14       45.49       31.46     16.12 o 
   4   1  14       99.82       95.17     18.48 o 
  -6   2  14       12.09        7.71     13.60 o 
  -5   2  14        9.18       -4.95     13.68 o 
  -4   2  14        1.23       10.46     12.66 o 
  -3   2  14        4.36        2.36     13.84 o 
  -2   2  14       26.13       20.29     14.23 o 
  -1   2  14        3.29        7.00     13.45 o 
   0   2  14      140.62      156.80     12.48 o 
   1   2  14      336.58      324.82     22.27 o 
   2   2  14      211.06      187.72     20.22 o 
   3   2  14      123.46      141.19     18.41 o 
   4   2  14       17.86       16.43     14.23 o 
  -6   3  14        5.82       12.11     13.45 o 
  -5   3  14      157.08      165.67     17.78 o 
  -4   3  14      106.45       84.00     16.83 o 
  -3   3  14       35.32       36.10     13.53 o 
  -2   3  14       63.12       45.22     15.34 o 
  -1   3  14      163.75      141.68     17.39 o 
   0   3  14       40.00       51.10     10.10 o 
   1   3  14        8.46       19.34     13.68 o 
   2   3  14       29.52       22.25     14.31 o 
   3   3  14      299.28      293.37     21.17 o 
   4   3  14       88.06       88.56     16.60 o 
  -5   4  14       19.91       -9.36     16.43 o 
  -4   4  14        4.20       11.64     13.68 o 
  -3   4  14      202.10      216.67     19.67 o 
  -2   4  14        4.45       -5.66     13.84 o 
  -1   4  14       20.48       18.56     14.08 o 
   0   4  14        4.01       12.13      8.61 o 
   1   4  14       60.57       82.42     14.39 o 
   2   4  14        1.06       18.48     12.66 o 
   3   4  14        9.42       -1.73     14.47 o 
  -5   5  14       22.87       53.24     12.66 o 
  -4   5  14       15.07       14.47     13.37 o 
  -3   5  14       22.71       20.92     13.76 o 
  -2   5  14       53.66       41.52     14.39 o 
  -1   5  14      113.32      101.86     16.99 o 
   0   5  14        6.74       -9.25     10.11 o 
   1   5  14        3.10       -2.52     12.97 o 
   2   5  14       21.42       23.28     13.92 o 
  -3   6  14       38.26       25.87     14.63 o 
  -2   6  14        3.19       13.68     12.50 o 
  -1   6  14        1.62        1.73     12.97 o 
   0   6  14       51.58       44.39     10.78 o 
   1   6  14       70.25       96.66     15.73 o 
  -3   0  15       15.21       19.74     14.39 o 
  -1   0  15      131.38      122.47     18.17 o 
   1   0  15       16.95        9.51     16.43 o 
  -4   1  15       96.77       80.54     18.88 o 
  -3   1  15        4.54       -6.92     15.73 o 
  -2   1  15        7.62      -16.12     16.12 o 
  -1   1  15        9.43       -1.73     15.57 o 
   0   1  15        7.40       -1.14     13.72 o 
   1   1  15        2.04       18.24     15.73 o 
  -3   2  15        8.24       -2.59     14.94 o 
  -2   2  15       70.13       49.94     16.59 o 
  -1   2  15        1.53        7.71     14.08 o 
   0   2  15        1.80        0.45     10.47 o 
   1   2  15       26.53       34.21     15.57 o 
  -2   3  15        2.89      -14.78     14.78 o 
  -1   3  15       14.27       22.65     15.41 o 
   0   3  15       31.18       27.09     11.12 o 
                                                 
